# Supplementary material for: Impact of Farming System on Soil Microbial Communities Associated with Common Bean in a Region of Northern Spain
Source: Plants (Basel). 2025 Apr 30;14(9):1359. doi: 10.3390/plants14091359 (PMC12073228; doi:10.3390/plants14091359)
Supplement: Supplementary file 1 [file plants-14-01359-s001.zip]

Archive with 2 entries (2 files):
- Additional_File1_Supplementary_Figures_R1.pdf
- Additional_File2_Supplementary_Tables_R1.xlsx
