# Supplementary material for: Impact of Farming System on Soil Microbial Communities Associated with Common Bean in a Region of Northern Spain
Source: Plants (Basel). 2025 Apr 30;14(9):1359. doi: 10.3390/plants14091359 (PMC12073228; doi:10.3390/plants14091359)
Supplement: Supplementary file 1 [file plants-14-01359-s001.zip › Additional_File2_Supplementary_Tables_R1.xlsx]

## Sheet: Table S1
Table S1. Physicochemical analyses of CS and OS in 2022 and 2023.
	Conventional soil (CS)			Organic Soil (OS)
	2022	2023		2022	2023
Texture	Sand (24.15%) / Silt (45%) / Clay (30.85%)	Sand (70.40%) / Silt (16.65%) / Clay (12.95%)		Sand (29.15%) / Silt (45%) / Clay (25.85%)	Sand (32.55%) / Silt (42.50%) / Clay (24.95%)	units
Aqueous extract	1:2	1:2		1:2	1:2	soil:water
pH (24.3ºC)	7.5	7.6		7.8	7.4	-
Color	7.5yr 6/3 light brown	10yr 5/3 brown		7.5yr 5/3 light brown	7.5yr 5/3 brown	-
Conductivity	0.687	0.282		0.357	0.195	mS·cm-1
Chloride	< 0.29	< 0.29		0.721	< 0.29	meq·L-1
Sulfate	6.08	1.54		1.38	0.263	meq·L-1
Sodium	0.976	0.556		0.523	0.218	meq·L-1
Assimilable sodium	100	< 50		83.6	< 50	mg·kg-1
Bicarbonate	0.8	0.2		0.7	0.6	meq·L-1
Nitrate	64.3	55.2		87.4	108	mg·kg-1
Nitric nitrogen	14.5	12.5		19.7	24.4	Nitrogen mg·kg-1
Assimilable phosphorous	96.6	86.8		49.1	54.5	mg·kg-1
Potasium	0.136	0.0513		0.202	0.112	meq·L-1
Calcium	5.08	1.5		2.31	1.5	meq·L-1
Magnesium	0.927	0.265		0.311	0.125	meq·L-1
Assimilable potasium	130	115		187	172	mg·kg-1
Assimilable calcium	2280	1780		2290	1940	mg·kg-1
Assimilable magnesium	177	114		143	65.8	mg·kg-1
Soil organic matter (SOM)	2.22	2.57		3.2	2.79	%
Total organic carbon (TOC)	1.3	1.5		1.9	1.6	%
Exchangeable calcium	10.4	8.62		11	9.38	meq·100g-1
Exchangeable magnesium	1.27	0.885		1.11	0.516	meq·100g-1
Exchangeable potasium	0.304	0.284		0.437	0.418	meq·100g-1
Exchangeable sodium	0.241	0.0942		0.259	< 0.010	meq·100g-1
Cationic exchange capacity	12.2	9.88		12.8	10.3	meq·100g-1
Assimilable iron	25.9	36.6		48.1	79.7	mg·kg-1
Assimilable boron	0.576	0.825		0.402	0.837	mg·kg-1
Assimilable manganese	5.32	6.33		12.2	10.7	mg·kg-1
Assimilable cupper	3.24	4.24		2.57	4.16	mg·kg-1
Assimilable zinc	6.01	6.92		3.83	4.71	mg·kg-1
Total limestone	< 0.50	< 0.50		< 0.50	0.764	%
Active limestone	< 0.50	< 0.50		< 0.50	< 0.50	%
Total nitrogen	0.145	0.143		0.192	0.172	%
Density	1.36	1.44		1.31	1.34	g·cc-1
Carbon/Nitrogen ratio	8.91	10.42		9.67	9.41	-
Field capacity	25.3	13.2		23	22.2	Dry soil %
Sodium adsorption ratio (SAR)	0.56	0.59		0.46	0.24	-
Sodium saturation	1.98	0.95		2.02	0.07	%
Available water capacity (AWC)	0.15	0.0937		0.133	0.132	mm water·mm soil-1
Permanent wilting point (PWP)	14.3	6.64		12.8	12.3	Dry soil %
Available humidity	11	6.56		10.2	9.9	Dry soil %

## Sheet: Table S2
Table S2. Abundance of 1141 prokaryotic taxa in conventional soil (CS) and organic soil (OS) per year. Mean abundance (number of observed OTUs) from biological replicates and standard deviation (SD) are shown. Zero values indicate the taxon was not detected. P-values indicate statistical significance of differences in abundance (Mann-Whitney U test, p < 0.05). Tha taxa included in the core popula…
	2022					2023
	CS		OS			CS		OS
Taxonomy	Mean	SD	Mean	SD	p-value	Mean	SD	Mean	SD	p-value	Significant differences	Core population	Exclusive farming
d__Bacteria; p__Nitrospirota; c__Nitrospiria; o__Nitrospirales; f__Nitrospiraceae; g__Nitrospira; s__uncultured_soil	8.56	26.2423	11.24	31.9819	0.545432	10.025	31.071	10.3	29.3303	0.574762		Core
d__Archaea; p__Crenarchaeota; c__Nitrososphaeria	6.6	20.6953	12	50.2186	0.645685	0.991935	6.48638	2.66935	16.8946	0.469679		Core
d__Bacteria; p__Proteobacteria; c__Alphaproteobacteria; o__Rhizobiales; f__KF-JG30-B3; g__KF-JG30-B3; s__uncultured_bacterium	7.37143	18.5299	6.88571	17.2589	0.992299	4.92857	12.9097	4.42857	11.1635	0.978516		Core
d__Bacteria; p__Proteobacteria; c__Alphaproteobacteria; o__Rhizobiales; f__Xanthobacteraceae	6	17.5084	7.28333	24.5916	0.361097	6.02083	21.2097	6.20833	19.2099	0.799809		Core
d__Bacteria; p__Proteobacteria; c__Alphaproteobacteria; o__Sphingomonadales; f__Sphingomonadaceae; g__Sphingomonas; s__uncultured_Sphingomonas	10.65	19.5563	0	-	0.019799	2.25	9	0	-	0.348501	significant differences OS-CS in 2022	Core	Exclusive conventional
d__Bacteria; p__Proteobacteria; c__Alphaproteobacteria; o__Rhizobiales; f__Methyloligellaceae; g__uncultured; s__metagenome	4.08571	14.1624	5.32857	19.4599	0.624653	9.01786	24.5575	7.73214	29.0933	0.423656		Core
d__Bacteria; p__Proteobacteria; c__Alphaproteobacteria; o__Rhizobiales; f__Xanthobacteraceae; g__Bradyrhizobium	3.44	10.9417	5.48	17.0799	0.884186	2.725	9.81362	4.85	15.8819	0.687339		Core
d__Bacteria; p__Verrucomicrobiota; c__Verrucomicrobiae; o__Chthoniobacterales; f__Chthoniobacteraceae; g__Candidatus_Udaeobacter; s__uncultured_Prosthecobacter	3.61429	13.6076	5.07143	18.1326	0.73765	8.03571	30.9985	6.69643	22.9576	0.800225		Core
d__Bacteria; p__Verrucomicrobiota; c__Verrucomicrobiae; o__Pedosphaerales; f__Pedosphaeraceae; g__uncultured; s__metagenome	0.925	4.26907	7.675	16.3697	0.0327325	0	-	0.53125	3.0052	0.33267	significant differences OS-CS in 2022	Core
d__Bacteria; p__Verrucomicrobiota; c__Verrucomicrobiae; o__Chthoniobacterales; f__Xiphinematobacteraceae; g__Candidatus_Xiphinematobacter; s__metagenome	0	-	8.3	26.2469	0.36812	0	-	11.875	23.3142	0.170904		Core	Exclusive organic
d__Bacteria; p__Acidobacteriota; c__Acidobacteriae; o__Solibacterales; f__Solibacteraceae; g__Candidatus_Solibacter; s__metagenome	2.6	7.39369	5.68	19.7626	0.73732	3.6	16.0997	4.75	21.2426	1		Core
d__Bacteria; p__Nitrospirota; c__Nitrospiria; o__Nitrospirales; f__Nitrospiraceae; g__Nitrospira; s__uncultured_Green	2.55	10.6473	5.0875	16.7975	0.26227	0.515625	2.90589	2.59375	9.92627	0.233535		Core
d__Bacteria; p__Acidobacteriota; c__Blastocatellia; o__Blastocatellales; f__Blastocatellaceae; g__uncultured; s__uncultured_Acidobacteria	2.52857	7.78836	5.07143	14.8493	0.832703	1.42857	7.04236	3.25	14.2271	0.952433		Core
d__Bacteria; p__Proteobacteria; c__Gammaproteobacteria; o__Salinisphaerales; f__Solimonadaceae; g__Polycyclovorans; s__uncultured_bacterium	0	-	7.6	18.8663	0.080631	0	-	0.9375	3.75	0.348501		Core	Exclusive organic
d__Bacteria; p__Chloroflexi; c__Anaerolineae; o__Anaerolineales; f__Anaerolineaceae; g__UTCFX1	4.64615	15.5688	2.93846	10.4536	0.72114	1.46154	7.44512	2.01923	8.42613	0.667432		Core
d__Archaea	4.76	30.5478	2.72	8.04589	0.679983	0.175	1.1068	0	-	0.32956		Core
d__Bacteria; p__Acidobacteriota; c__Subgroup_5; o__Subgroup_5; f__Subgroup_5; g__Subgroup_5; s__uncultured_Acidobacteria	0.742857	3.06155	5.82857	17.4398	0.35165	0.892857	4.72456	0.892857	4.72456	1		Core
d__Archa+A4:L64ea; p__Thermoplasmato+A4:L66ta; c__Thermoplasmata; o__uncultured; f__uncultured; g__uncultured	4.57647	15.3213	1.97059	9.84941	0.00376518	0.110294	1.28624	0.448529	2.82533	0.175451	significant differences OS-CS in 2022	Core
d__Bacteria; p__Proteobacteria; c__Gammaproteobacteria; o__CCD24; f__CCD24; g__CCD24	3.01667	10.3178	3.46667	12.1578	0.982528	1.72917	8.60663	0.354167	2.45374	0.551447		Core
d__Bacteria; p__Acidobacteriota; c__Acidobacteriae; o__Acidobacteriae; f__Acidobacteriae; g__Paludibaculum; s__uncultured_bacterium	4.98	14.8234	1.32	4.19154	0.64319	0	-	0.5	3.16228	0.32956		Core
d__Bacteria; p__Proteobacteria; c__Gammaproteobacteria; o__Burkholderiales; f__Sutterellaceae; g__uncultured	0	-	6.22667	15.0599	4.9537e-05	0	-	4.63333	16.6305	0.0234258	significant differences OS-CS both years	Core	Exclusive organic
d__Bacteria; p__Actinobacteriota; c__Acidimicrobiia; o__Microtrichales; f__Ilumatobacteraceae; g__Ilumatobacter	2.32857	8.90973	3.85714	12.6895	0.387057	1.78571	9.84741	3.01786	11.3273	0.258319		Core
d__Bacteria; p__Proteobacteria; c__Alphaproteobacteria; o__Dongiales; f__Dongiaceae; g__Dongia	3.26154	12.0705	2.87692	10.5734	0.991959	6.46154	19.0206	0.711538	3.62636	0.123386		Core
d__Bacteria; p__Proteobacteria; c__Gammaproteobacteria; o__Steroidobacterales; f__Steroidobacteraceae; g__Steroidobacter	2.825	8.39647	3.225	12.6361	0.340117	5.07812	18.0047	3.51562	13.8358	0.686809		Core
d__Bacteria; p__Bacteroidota; c__Bacteroidia; o__Cytophagales; f__Microscillaceae; g__Chryseolinea; s__uncultured_bacterium	1.25882	6.09675	4.49412	14.4359	0.22651	2.75	12.0303	5.04412	19.0251	0.697374		Core
d__Bacteria; p__Proteobacteria; c__Gammaproteobacteria; o__Salinisphaerales; f__Solimonadaceae; g__Polycyclovorans; s__uncultured_Xanthomonadales	5.7	14.3347	0	-	0.080631	1.6875	6.75	0	-	0.348501		Core	Exclusive conventional
d__Bacteria; p__Proteobacteria; c__Alphaproteobacteria; o__Sphingomonadales; f__Sphingomonadaceae; g__Sphingomonas	2.67143	9.32002	3.02381	11.7259	0.550779	1.9881	8.51556	6.05952	23.0227	0.437635		Core
d__Bacteria; p__Bacteroidota; c__Bacteroidia; o__Chitinophagales; f__Saprospiraceae; g__uncultured	0.18	0.896478	5.46	13.3129	0.019865	0	-	0.8	5.05964	0.32956	significant differences OS-CS in 2022	Core
d__Bacteria; p__Bacteroidota; c__Bacteroidia; o__Chitinophagales; f__Chitinophagaceae; g__uncultured; s__uncultured_Chitinophagaceae	5.6	11.6729	0	-	0.0797252	7.66667	17.9055	0	-	0.165824		Core	Exclusive conventional
d__Archaea; p__Thermoplasmatota; c__Thermoplasmata; o__uncultured; f__uncultured; g__uncultured; s__uncultured_archaeon	4.424	14.3775	1.168	6.50029	0.00145428	0	-	0.88	6.02567	0.082748	significant differences OS-CS in 2022	Core
d__Bacteria; p__Acidobacteriota; c__Subgroup_11; o__Subgroup_11; f__Subgroup_11; g__Subgroup_11; s__uncultured_bacterium	2.08333	7.38136	3.41667	12.3196	0.938902	1.29167	4.42891	3.14583	11.1984	0.91478		Core
d__Bacteria; p__Planctomycetota; c__Phycisphaerae; o__Tepidisphaerales; f__WD2101_soil_group; g__WD2101_soil_group; s__uncultured_soil	1.84	5.43273	3.56	13.482	0.166979	1.01667	5.04721	3.66667	14.491	0.655751		Core
d__Bacteria; p__Actinobacteriota; c__Acidimicrobiia; o__Microtrichales; f__uncultured; g__uncultured; s__uncultured_bacterium	2.45714	6.24661	2.94286	7.96294	0.9846	0.928571	3.67099	0.428571	2.26779	0.570794		Core
d__Archaea; p__Thermoplasmatota; c__Thermoplasmata; o__uncultured; f__uncultured; g__uncultured; s__uncultured_Thermoplasmatales	4.84762	16.245	0.538095	3.20451	3.49634e-05	0.404762	2.68337	0.291667	3.34692	0.156058	significant differences OS-CS in 2022	Core
d__Bacteria; p__Proteobacteria; c__Gammaproteobacteria; o__PLTA13; f__PLTA13; g__PLTA13; s__uncultured_gamma	0	-	5.3	16.7601	0.36812	7.875	22.2739	0	-	0.381574		Core
d__Bacteria; p__Gemmatimonadota; c__Gemmatimonadetes; o__Gemmatimonadales; f__Gemmatimonadaceae; g__uncultured; s__uncultured_Gemmatimonas	4.86667	11.4673	0.4	2.19089	0.0782974	1.41667	4.80866	0	-	0.161692		Core
d__Bacteria; p__Proteobacteria; c__Gammaproteobacteria; o__Steroidobacterales; f__Steroidobacteraceae; g__uncultured	0.123077	0.992278	5.12308	15.5217	0.0149447	1.11538	4.63852	3.25	11.13	0.430728	significant differences OS-CS in 2022	Core
d__Bacteria; p__Actinobacteriota; c__Actinobacteria; o__Micrococcales; f__Micrococcaceae	2.08333	8.10376	2.98333	10.4192	0.713037	8.9375	27.6	5.3125	21.2374	0.472453		Core
d__Bacteria; p__Proteobacteria; c__Alphaproteobacteria; o__Sphingomonadales; f__Sphingomonadaceae; g__Novosphingobium	2.55	8.40314	2.425	7.45547	1	0.8125	4.59619	0	-	0.33267		Core
d__Bacteria; p__Myxococcota; c__Polyangia; o__Haliangiales; f__Haliangiaceae; g__Haliangium; s__uncultured_Myxococcales	0.2	1.26491	4.75	12.8397	0.0840348	0	-	1.5625	6.33443	0.160581		Core
d__Bacteria; p__Proteobacteria; c__Alphaproteobacteria; o__Rhizobiales; f__uncultured; g__uncultured	0	-	4.95	9.11029	0.019799	0	-	1.4375	5.75	0.348501	significant differences OS-CS in 2022	Core	Exclusive organic
d__Bacteria; p__Gemmatimonadota; c__Gemmatimonadetes; o__Gemmatimonadales; f__Gemmatimonadaceae; g__uncultured; s__uncultured_Nitrospira	4.475	11.1309	0.45	2.84605	0.0144149	0	-	0.59375	3.35876	0.33267	significant differences OS-CS in 2022	Core
d__Bacteria; p__Methylomirabilota; c__Methylomirabilia; o__Rokubacteriales; f__Rokubacteriales; g__Rokubacteriales; s__uncultured_bacterium	3.12941	11.4357	1.7451	9.98275	0.0387063	3.29902	12.5672	1.43137	9.32131	0.00647925	significant differences OS-CS both years	Core
d__Bacteria; p__Acidobacteriota; c__Blastocatellia; o__Pyrinomonadales; f__Pyrinomonadaceae; g__RB41	2.8	9.59592	2.05357	11.3321	0.0019808	1.33482	9.37841	1.98214	12.8202	0.588392	significant differences OS-CS in 2022	Core
d__Bacteria; p__Proteobacteria; c__Gammaproteobacteria; o__Xanthomonadales; f__Xanthomonadaceae	0	-	4.8	13.0231	0.164394	0	-	8.41667	18.0175	0.0788056		Core	Exclusive organic
d__Bacteria; p__Proteobacteria; c__Gammaproteobacteria; o__Burkholderiales; f__B1-7BS; g__B1-7BS	0	-	4.8	10.328	0.020857	0	-	0.55	2.45967	0.342112	significant differences OS-CS in 2022	Core	Exclusive organic
d__Bacteria; p__Gemmatimonadota; c__Gemmatimonadetes; o__Gemmatimonadales; f__Gemmatimonadaceae; g__uncultured; s__uncultured_bacterium	2.84571	9.09175	1.89714	10.4376	0.017375	0.55	2.90454	0.435714	3.63676	0.161857	significant differences OS-CS in 2022	Core
d__Bacteria; p__Planctomycetota; c__Planctomycetes; o__Planctomycetales; f__Schlesneriaceae; g__Planctopirus; s__uncultured_planctomycete	4.33333	13.6042	0.383333	2.24055	0.0258725	2	7.27865	0	-	0.0432601	significant differences OS-CS both years	Core
d__Bacteria; p__Verrucomicrobiota; c__Verrucomicrobiae; o__Pedosphaerales; f__Pedosphaeraceae; g__Pedosphaeraceae; s__uncultured_soil	2.37895	8.17128	2.31579	9.9073	0.336328	0.315789	2.75299	4.01316	12.1737	0.00869245	significant differences OS-CS in 2023	Core
d__Bacteria; p__Acidobacteriota; c__Acidobacteriae; o__Bryobacterales; f__Bryobacteraceae; g__Bryobacter; s__metagenome	2.65	9.58219	2	4.86664	0.446117	0	-	1	4	0.348501		Core
d__Bacteria; p__Acidobacteriota; c__Acidobacteriae; o__Acidobacteriales; f__Koribacteraceae; g__Candidatus_Koribacter; s__uncultured_bacterium	4.6	8.56738	0	-	0.0384143	0.583333	2.02073	0	-	0.359317	significant differences OS-CS in 2022	Core	Exclusive conventional
d__Bacteria; p__Planctomycetota; c__Phycisphaerae; o__Tepidisphaerales; f__Tepidisphaerales; g__Tepidisphaerales; s__uncultured_Planctomycetales	0	-	4.56667	12.6564	0.0419262	0.0416667	0.204124	1.91667	6.50028	0.539052	significant differences OS-CS in 2022	Core
d__Bacteria; p__Desulfobacterota; c__Desulfuromonadia; o__Desulfuromonadia; f__Desulfuromonadaceae; g__Desulfuromonas; s__uncultured_bacterium	0	-	4.55	13.5683	0.0224937	0	-	2.84375	8.7772	0.0421345	significant differences OS-CS both years	Core	Exclusive organic
d__Bacteria; p__Chloroflexi; c__Gitt-GS-136; o__Gitt-GS-136; f__Gitt-GS-136; g__Gitt-GS-136; s__uncultured_bacterium	1.97143	7.50646	2.57143	9.08825	0.839298	0	-	2.16071	11.3966	0.159165		Core
d__Bacteria; p__Planctomycetota; c__Planctomycetes; o__Planctomycetales; f__uncultured; g__uncultured; s__uncultured_Planctomyces	2.4	8.67179	2.1	9.39149	0.614695	2.375	9.5	3.125	12.5	1		Core
d__Bacteria; p__Proteobacteria; c__Alphaproteobacteria; o__Rhizobiales; f__Rhizobiales_Incertae_Sedis; g__Nordella; s__uncultured_bacterium	1.1	3.44735	3.4	8.6292	0.556252	0	-	1.4375	5.75	0.348501		Core
d__Bacteria; p__Proteobacteria; c__Gammaproteobacteria; o__Burkholderiales; f__Nitrosomonadaceae; g__Ellin6067; s__uncultured_bacterium	0	-	4.4	9.27601	0.167489	0	-	5.75	16.2635	0.381574		Core	Exclusive organic
d__Bacteria; p__Proteobacteria; c__Gammaproteobacteria; o__Burkholderiales; f__TRA3-20; g__TRA3-20	2.24	9.15846	2.144	7.24758	0.82196	1.48	5.44853	0.52	5.2	0.0187605	significant differences OS-CS in 2023	Core
d__Bacteria; p__Bacteroidota; c__Bacteroidia; o__Chitinophagales; f__Chitinophagaceae; g__Chitinophaga; s__Chitinophaga_ginsengihumi	4.36	9.48191	0	-	0.020857	0	-	1.9	8.49706	0.342112	significant differences OS-CS in 2022	Core
d__Bacteria; p__Proteobacteria; c__Alphaproteobacteria; o__Azospirillales; f__uncultured; g__uncultured; s__uncultured_bacterium	1.7	6.61355	2.61667	8.87788	0.69597	4.625	18.7816	1.91667	7.74276	0.944306		Core
d__Bacteria; p__Chloroflexi; c__Anaerolineae; o__SBR1031; f__SBR1031; g__SBR1031	3.6	10.6715	0.711111	4.77028	0.0169804	0.111111	0.666667	0	-	0.33094	significant differences OS-CS in 2022	Core
d__Bacteria; p__Proteobacteria; c__Gammaproteobacteria; o__Gammaproteobacteria_Incertae_Sedis; f__Unknown_Family; g__Acidibacter	1.25714	4.40252	3.01429	11.4455	0.655347	1.98214	10.3932	1.82143	9.70306	1		Core
d__Bacteria; p__Verrucomicrobiota; c__Verrucomicrobiae; o__Pedosphaerales; f__Pedosphaeraceae; g__ADurb.Bin063-1	2.63333	8.10308	1.63333	6.2027	0.332096	0.833333	4.08596	0	-	0.159478		Core
d__Bacteria; p__Bacteroidota; c__Bacteroidia; o__Cytophagales; f__Microscillaceae; g__uncultured; s__metagenome	0.892308	4.18051	3.33077	10.8709	0.151221	0.336538	2.82365	0.759615	3.99635	0.408559		Core
d__Bacteria; p__Planctomycetota; c__Phycisphaerae; o__Phycisphaerales; f__Phycisphaeraceae; g__AKYG587; s__uncultured_planctomycete	1.44444	6.98009	2.77778	10.8863	0.730658	1.54167	7.61751	1.125	5.06837	0.742497		Core
d__Bacteria; p__Acidobacteriota; c__Acidobacteriae; o__Solibacterales; f__Solibacteraceae; g__Candidatus_Solibacter	2.6	7.03664	1.6	10.5428	0.00121713	1.72581	8.68916	1.25	9.8076	0.265353	significant differences OS-CS in 2022	Core
d__Bacteria; p__Cyanobacteria; c__Cyanobacteriia; o__Chloroplast; f__Chloroplast; g__Chloroplast	2.72222	11.7713	1.46667	7.34572	0.960422	0.25	1.52676	2.90278	11.1091	0.0161763	significant differences OS-CS in 2023	Core
d__Bacteria; p__Bacteroidota; c__Bacteroidia; o__Chitinophagales; f__Chitinophagaceae; g__uncultured; s__uncultured_Bacteroidetes	0.125	1.11803	4.0625	13.5566	0.00860847	0.453125	2.5444	3.60938	10.1928	0.0410457	significant differences OS-CS both years	Core
d__Bacteria; p__Proteobacteria; c__Gammaproteobacteria; o__PLTA13; f__PLTA13; g__PLTA13	1.97143	7.28154	2.20714	8.87523	0.563966	4.3125	16.9313	2.03571	9.69622	0.54388		Core
d__Bacteria; p__Proteobacteria; c__Gammaproteobacteria; o__Burkholderiales; f__TRA3-20; g__TRA3-20; s__uncultured_beta	3.72	9.91194	0.44	3.11127	0.015981	1.85	8.17924	0.775	4.90153	0.548979	significant differences OS-CS in 2022	Core
d__Bacteria; p__Actinobacteriota; c__Actinobacteria; o__Propionibacteriales; f__Nocardioidaceae	1.6	7.35126	2.525	11.2751	0.969514	6.0625	19.5793	15.8125	45.1324	0.602774		Core
d__Bacteria; p__Planctomycetota; c__Planctomycetes; o__Pirellulales; f__Pirellulaceae; g__Pirellula; s__uncultured_Pasteuria	3.90526	10.6582	0.2	1.58852	0.000841674	1.36842	9.05368	0.578947	3.06491	0.680753	significant differences OS-CS in 2022	Core
d__Bacteria; p__Verrucomicrobiota; c__Chlamydiae; o__Chlamydiales; f__cvE6; g__cvE6; s__metagenome	1.62222	6.79334	2.46667	10.0399	0.970226	0.25	1.5	0.388889	1.64365	0.591469		Core
d__Bacteria; p__Verrucomicrobiota; c__Verrucomicrobiae; o__Chthoniobacterales; f__Chthoniobacteraceae; g__Candidatus_Udaeobacter	2.14035	8.27485	1.94386	7.07831	0.911649	1.40789	8.13462	1.12281	6.02292	0.827167		Core
d__Bacteria; p__Bacteroidota; c__Bacteroidia; o__Cytophagales; f__Hymenobacteraceae; g__Adhaeribacter; s__metagenome	0	-	4.06667	12.4539	0.0814933	0	-	7.58333	18.4129	0.0410417	significant differences OS-CS in 2023	Core	Exclusive organic
d__Bacteria; p__Chloroflexi; c__Anaerolineae; o__Anaerolineales; f__Anaerolineaceae; g__UTCFX1; s__uncultured_bacterium	0	-	4.025	10.8946	0.0224937	1.6875	7.41593	1.4375	4.77181	0.696887	significant differences OS-CS in 2022	Core
d__Bacteria; p__Planctomycetota; c__Planctomycetes; o__Planctomycetales; f__Rubinisphaeraceae; g__SH-PL14; s__uncultured_Planctomycetaceae	2.72222	9.91994	1.3	6.31469	0.373835	1.83333	7.95763	1.16667	6.6798	0.695533		Core
d__Bacteria; p__Acidobacteriota; c__Acidobacteriae; o__PAUC26f; f__PAUC26f; g__PAUC26f; s__uncultured_bacterium	3.42105	10.4541	0.578947	4.00154	0.00560895	0.552632	2.54765	1	4.67903	0.965819	significant differences OS-CS in 2022	Core
d__Bacteria; p__Desulfobacterota; c__uncultured; o__uncultured; f__uncultured; g__uncultured; s__uncultured_bacterium	3.175	9.12277	0.825	5.21776	0.0531357	1.28125	5.82671	0	-	0.160581		Core
d__Bacteria; p__Acidobacteriota; c__Subgroup_5; o__Subgroup_5; f__Subgroup_5; g__Subgroup_5; s__uncultured_bacterium	1.82609	6.00915	2.14783	7.73944	0.878627	2.09783	8.09974	0.706522	4.92925	0.0566416		Core
d__Bacteria; p__Acidobacteriota; c__Vicinamibacteria; o__Vicinamibacterales; f__Vicinamibacteraceae; g__Vicinamibacteraceae	1.1872	5.66465	2.7792	11.4197	0.212406	0.79	5.44143	2.834	11.1232	0.000642678	significant differences OS-CS in 2023	Core
d__Bacteria; p__Gemmatimonadota; c__AKAU4049; o__AKAU4049; f__AKAU4049; g__AKAU4049; s__uncultured_soil	1.8	7.67029	2.16	7.47596	1	0	-	3.9	10.0153	0.080631		Core
d__Bacteria; p__Proteobacteria; c__Gammaproteobacteria; o__Burkholderiales; f__Nitrosomonadaceae; g__MND1	1.71304	5.87908	2.22174	8.76518	0.194006	2.5	15.5574	1.28261	7.59325	0.973319		Core
d__Bacteria; p__Verrucomicrobiota; c__Verrucomicrobiae; o__Opitutales; f__Opitutaceae	0	-	3.93333	10.8658	0.164394	1.58333	5.48483	0	-	0.359317		Core
d__Bacteria; p__Proteobacteria; c__Gammaproteobacteria; o__Burkholderiales; f__Rhodocyclaceae; g__Azospira; s__uncultured_Rhodocyclaceae	0	-	3.9	8.16862	0.0401268	0	-	0.9375	3.75	0.348501	significant differences OS-CS in 2022	Core	Exclusive organic
d__Bacteria; p__Myxococcota; c__bacteriap25; o__bacteriap25; f__bacteriap25; g__bacteriap25	0.216	1.20204	3.664	13.9313	0.0200819	1.82	8.70432	3.7	18.0681	0.964488	significant differences OS-CS in 2022	Core
d__Bacteria; p__Verrucomicrobiota; c__Verrucomicrobiae; o__Pedosphaerales; f__Pedosphaeraceae; g__uncultured; s__uncultured_Verrucomicrobia	1	3.31276	2.875	8.94481	0.889746	0	-	2.53125	10.0257	0.160581		Core
d__Bacteria; p__Planctomycetota; c__Planctomycetes; o__Pirellulales; f__Pirellulaceae; g__Pirellula; s__uncultured_Planctomycetales	2.15385	9.88722	1.67692	6.24527	0.767024	1.09615	5.02254	4.36538	14.5697	0.422543		Core
d__Bacteria; p__Planctomycetota; c__Planctomycetes; o__Planctomycetales; f__Rubinisphaeraceae; g__SH-PL14	1.04	3.99458	2.76	9.55371	0.950676	2.9	9.29573	3.15	9.76177	1		Core
d__Bacteria; p__Proteobacteria; c__Gammaproteobacteria; o__Xanthomonadales; f__Xanthomonadaceae; g__Lysobacter; s__Lysobacter_dokdonensis	0	-	3.8	10.1151	0.164394	0	-	4.25	14.7224	0.359317		Core	Exclusive organic
d__Bacteria; p__Chloroflexi; c__KD4-96; o__KD4-96; f__KD4-96; g__KD4-96; s__uncultured_bacterium	2.23333	7.45237	1.55	8.47814	0.168296	4.16667	14.3473	1.625	11.2583	0.0561305		Core
d__Bacteria; p__Bacteroidota; c__Bacteroidia; o__Flavobacteriales; f__Flavobacteriaceae; g__Flavobacterium	0.674419	3.90495	3.10698	10.4664	0.00149463	0.30814	2.05291	0.744186	4.66086	0.713871	significant differences OS-CS in 2022	Core
d__Bacteria; p__Verrucomicrobiota; c__Verrucomicrobiae; o__Verrucomicrobiales; f__Verrucomicrobiaceae; g__uncultured; s__uncultured_Verrucomicrobia	0	-	3.74286	9.76592	0.0220987	0	-	0.964286	4.22937	0.161056	significant differences OS-CS in 2022	Core	Exclusive organic
d__Bacteria; p__Acidobacteriota; c__Vicinamibacteria; o__Vicinamibacterales; f__Vicinamibacteraceae; g__Vicinamibacteraceae; s__uncultured_Acidobacteria	0.866667	4.74693	2.86667	9.21668	0.305046	1.33333	6.53197	1.125	5.51135	1		Core
d__Bacteria; p__Myxococcota; c__bacteriap25; o__bacteriap25; f__bacteriap25; g__bacteriap25; s__uncultured_soil	2.59231	9.74059	1.12308	6.15814	0.278785	4.52885	15.6068	1.20192	7.60605	0.0264148	significant differences OS-CS in 2023	Core
d__Bacteria; p__Acidobacteriota; c__Vicinamibacteria; o__Vicinamibacterales; f__uncultured; g__uncultured; s__uncultured_Acidobacteriaceae	0.904	4.04097	2.808	9.03104	0.134497	0.39	3.05801	2.38	10.0973	0.14206		Core
d__Bacteria; p__Planctomycetota; c__Planctomycetes; o__Gemmatales; f__Gemmataceae; g__Gemmata; s__uncultured_bacterium	1.86667	7.86339	1.84444	8.26327	0.649672	3.08333	14.9636	2.47222	13.6152	0.377209		Core
d__Bacteria; p__Verrucomicrobiota; c__Verrucomicrobiae; o__Pedosphaerales; f__Pedosphaeraceae; g__Pedosphaeraceae	1.805	5.93575	1.885	7.73959	0.0844933	1.45	8.91173	2.975	13.5149	0.271471		Core
d__Bacteria; p__Acidobacteriota; c__Acidobacteriae; o__Bryobacterales; f__Bryobacteraceae; g__Bryobacter; s__uncultured_bacterium	0	-	3.68571	12.6416	0.0817752	6.14286	18.0097	3.03571	16.0635	0.190705		Core
d__Bacteria; p__Gemmatimonadota; c__Gemmatimonadetes; o__Gemmatimonadales; f__Gemmatimonadaceae; g__uncultured; s__uncultured_Gemmatimonadales	3.0875	9.6747	0.575	4.24495	0.0166192	1.32812	6.3071	2.59375	12.4438	0.958491	significant differences OS-CS in 2022	Core
d__Bacteria; p__Myxococcota; c__Polyangia; o__Haliangiales; f__Haliangiaceae; g__Haliangium	1.54667	5.66472	2.10667	8.72798	0.811275	0.466667	2.22822	0	-	0.0824008		Core
d__Bacteria; p__Proteobacteria; c__Gammaproteobacteria; o__Salinisphaerales; f__Solimonadaceae; g__Polycyclovorans	1.95	8.72067	1.7	7.60263	1	1.375	5.5	1.875	7.5	1		Core
d__Bacteria; p__Actinobacteriota; c__Thermoleophilia; o__Gaiellales; f__Gaiellaceae; g__Gaiella; s__uncultured_bacterium	2	6.79249	1.63333	8.94614	0.338418	1.875	9.18559	0.875	4.28661	1		Core
d__Bacteria; p__Chloroflexi; c__P2-11E; o__P2-11E; f__P2-11E; g__P2-11E; s__uncultured_bacterium	3.4	9.38119	0.216667	1.20861	0.0219607	0	-	0.166667	0.833688	0.159478	significant differences OS-CS in 2022	Core
d__Bacteria; p__Patescibacteria; c__Saccharimonadia; o__Saccharimonadales; f__Saccharimonadales; g__Saccharimonadales	3.3875	14.7472	0.225	1.34046	0.105605	0.140625	1.125	1.84375	8.56945	0.168466		Core
d__Bacteria; p__Bacteroidota; c__Bacteroidia; o__Chitinophagales; f__Chitinophagaceae; g__Flavitalea; s__uncultured_bacterium	3.56667	8.51645	0	-	0.0215772	1.45833	4.94297	0.916667	4.49073	0.605877	significant differences OS-CS in 2022	Core
d__Bacteria; p__Proteobacteria; c__Gammaproteobacteria; o__Burkholderiales; f__Nitrosomonadaceae; g__mle1-7	2.9	8.9702	0.666667	2.94392	0.294379	1.20833	5.24692	0	-	0.0821827		Core
d__Bacteria; p__Latescibacterota; c__Latescibacterota; o__Latescibacterota; f__Latescibacterota; g__Latescibacterota; s__uncultured_Acidobacterium	3.56	8.61723	0	-	0.0411963	0.6	2.68328	0	-	0.342112	significant differences OS-CS in 2022	Core	Exclusive conventional
d__Bacteria; p__Acidobacteriota; c__Vicinamibacteria; o__Subgroup_17; f__Subgroup_17; g__Subgroup_17	0.525	3.32039	3.025	10.0166	0.0960066	1.5625	5.07325	0.3125	1.76777	0.290923		Core
d__Bacteria; p__Actinobacteriota; c__Actinobacteria; o__Micrococcales; f__Intrasporangiaceae	1.31667	5.01013	2.2	9.70025	0.966112	5.10417	21.4181	8.66667	30.0895	0.654856		Core
d__Bacteria; p__Bacteroidota; c__Bacteroidia; o__Sphingobacteriales; f__Sphingobacteriaceae; g__Pedobacter; s__uncultured_Bacteroidetes	0	-	3.5	10.9221	0.081523	0	-	5.75	14.0751	0.0410417	significant differences OS-CS in 2023	Core	Exclusive organic
d__Bacteria; p__Planctomycetota; c__Planctomycetes; o__Planctomycetales; f__uncultured; g__uncultured; s__uncultured_Planctomycetales	2.6	7.84994	0.866667	4.44283	0.108466	2.68333	8.35138	1.25	9.68246	0.0326511	significant differences OS-CS in 2023	Core
d__Bacteria; p__Acidobacteriota; c__Blastocatellia; o__11-24; f__11-24; g__11-24; s__uncultured_Acidobacteria	0.630769	3.02887	2.83077	9.98525	0.420885	0.961538	3.95049	2.86538	10.8917	0.637283		Core
d__Bacteria; p__Acidobacteriota; c__Holophagae; o__Subgroup_7; f__Subgroup_7; g__Subgroup_7; s__uncultured_bacterium	3.01	9.38136	0.44	3.17605	0.00574401	3.3125	12.7643	0.8375	3.73978	0.461661	significant differences OS-CS in 2022	Core
d__Bacteria; p__Verrucomicrobiota; c__Verrucomicrobiae; o__Opitutales; f__Opitutaceae; g__Opitutus	0.969231	4.1981	2.47692	11.4797	0.756934	0.365385	2.63483	5.34615	16.5374	0.0490332	significant differences OS-CS in 2023	Core
d__Bacteria; p__Proteobacteria; c__Gammaproteobacteria; o__Burkholderiales; f__SC-I-84; g__SC-I-84; s__beta_proteobacterium	1.55556	5.92205	1.88889	5.79664	0.513184	0	-	1.47222	6.15739	0.160212		Core
d__Bacteria; p__Desulfobacterota; c__Desulfuromonadia; o__Geobacterales; f__Geobacteraceae; g__Geobacter	0	-	3.44444	8.71142	0.00637013	0	-	1.52778	6.41643	0.160212	significant differences OS-CS in 2022	Core	Exclusive organic
d__Bacteria; p__Acidobacteriota; c__Blastocatellia; o__Pyrinomonadales; f__Pyrinomonadaceae; g__RB41; s__uncultured_Acidobacteria	3.44	10.7977	0	-	0.0412182	0	-	0.9	4.02492	0.342112	significant differences OS-CS in 2022	Core
d__Bacteria; p__Proteobacteria; c__Alphaproteobacteria; o__Rhizobiales; f__Xanthobacteraceae; g__uncultured	1.72381	7.15823	1.71429	7.78524	0.617776	3.91667	15.8192	1.75	7.3417	0.926038		Core
d__Bacteria; p__Gemmatimonadota; c__S0134_terrestrial_group; o__S0134_terrestrial_group; f__S0134_terrestrial_group; g__S0134_terrestrial_group; s__uncultured_Gemmatimonadales	1.23636	4.33318	2.2	7.4471	0.909331	1.70455	7.90813	0	-	0.159678		Core
d__Bacteria; p__Proteobacteria; c__Gammaproteobacteria; o__Gammaproteobacteria_Incertae_Sedis; f__Unknown_Family; g__Acidibacter; s__uncultured_proteobacterium	1.35556	6.40013	2.06667	5.77377	0.172256	0.666667	4	1.08333	6.5	1		Core
d__Bacteria; p__Planctomycetota; c__Planctomycetes; o__Planctomycetales; f__Schlesneriaceae; g__Schlesneria; s__uncultured_bacterium	1.90909	6.24877	1.49091	4.84528	0.93789	0	-	0.431818	2.86436	0.328434		Core
d__Bacteria; p__Chloroflexi; c__Anaerolineae; o__SBR1031; f__SBR1031; g__SBR1031; s__uncultured_bacterium	2.384	7.70817	0.992	4.44227	0.0342825	0.29	1.9607	0	-	0.082748	significant differences OS-CS in 2022	Core
d__Bacteria; p__Acidobacteriota; c__Vicinamibacteria; o__Vicinamibacterales; f__uncultured; g__uncultured; s__uncultured_Acidobacteria	0	-	3.37333	14.3769	0.0238051	1.81667	6.43215	5.01667	17.3698	0.686446	significant differences OS-CS in 2022	Core
d__Bacteria; p__NB1-j; c__NB1-j; o__NB1-j; f__NB1-j; g__NB1-j; s__uncultured_bacterium	1.89333	6.18755	1.48	7.52538	0.143272	1.56667	6.526	0.5	3.87298	0.179707		Core
d__Bacteria; p__Planctomycetota; c__Planctomycetes; o__Pirellulales; f__Pirellulaceae; g__Pirellula	0.851163	4.70098	2.52093	9.46011	0.0814966	1.05233	5.53275	2.06395	7.75287	0.352024		Core
d__Bacteria; p__Proteobacteria; c__Alphaproteobacteria; o__Sphingomonadales; f__Sphingomonadaceae	0.96	3.51757	2.4	8.48528	0.950676	0	-	2.55	11.4039	0.342112		Core
d__Bacteria; p__Proteobacteria; c__Gammaproteobacteria; o__Burkholderiales; f__Comamonadaceae; g__Ramlibacter	0.4	2.68328	2.95556	8.76708	0.0877056	0	-	5	15.0675	0.042518	significant differences OS-CS in 2023	Core
d__Bacteria; p__Verrucomicrobiota; c__Verrucomicrobiae; o__Pedosphaerales; f__Pedosphaeraceae	1.69231	6.98419	1.66154	5.38597	0.401319	0	-	0.384615	1.98182	0.159309		Core
d__Bacteria; p__Planctomycetota; c__Planctomycetes; o__Planctomycetales; f__uncultured; g__uncultured	1.864	7.61296	1.48	6.2908	0.547297	0.93	6.02563	1.05	5.17058	0.692671		Core
d__Bacteria; p__Planctomycetota; c__Planctomycetes; o__Pirellulales; f__Pirellulaceae; g__uncultured; s__uncultured_Pasteuria	2.84444	7.50138	0.466667	3.1305	0.0284861	0.5	3	0	-	0.33094	significant differences OS-CS in 2022	Core
d__Bacteria; p__Verrucomicrobiota; c__Verrucomicrobiae; o__Verrucomicrobiales; f__Rubritaleaceae; g__Luteolibacter	0.0666667	0.474579	3.24	10.431	0.0432723	0.733333	3.64932	2.08333	8.99207	0.665113	significant differences OS-CS in 2022	Core
d__Bacteria; p__Actinobacteriota; c__MB-A2-108; o__MB-A2-108; f__MB-A2-108; g__MB-A2-108; s__metagenome	1.575	5.41628	1.725	6.70344	0.828925	3.17188	11.9623	1.75	8.53564	0.31476		Core
d__Bacteria; p__Patescibacteria; c__Saccharimonadia; o__Saccharimonadales; f__LWQ8; g__LWQ8; s__uncultured_Candidatus	3.3	10.4355	0	-	0.36812	2.125	6.01041	0	-	0.381574		Core	Exclusive conventional
d__Bacteria; p__Firmicutes; c__Bacilli; o__Bacillales; f__Bacillaceae; g__Bacillus	3.2	11.7999	0.0590909	0.753172	1.32137e-05	7.15341	21.4991	3.84659	13.6693	0.141224	significant differences OS-CS in 2022	Core
d__Bacteria; p__Actinobacteriota; c__Acidimicrobiia; o__Microtrichales; f__Ilumatobacteraceae; g__CL500-29_marine_group; s__metagenome	0.6	2.68328	2.65	8.28616	0.534056	0	-	2.875	7.932	0.16394		Core
d__Bacteria; p__Planctomycetota; c__Planctomycetes; o__Pirellulales; f__Pirellulaceae; g__Pirellula; s__uncultured_soil	0.951351	4.26472	2.28108	9.77669	0.75294	1.66216	8.72369	2.43243	10.3787	0.451571		Core
d__Bacteria; p__Patescibacteria; c__Parcubacteria; o__Candidatus_Nomurabacteria; f__Candidatus_Nomurabacteria; g__Candidatus_Nomurabacteria; s__uncultured_Parcubacteria	0.581818	2.57977	2.63636	9.40127	0.655244	0.386364	2.56285	0.386364	2.56285	1		Core
d__Bacteria; p__Actinobacteriota; c__Acidimicrobiia; o__IMCC26256; f__IMCC26256; g__IMCC26256; s__uncultured_Ferrimicrobium	3.2	10.1193	0	-	0.36812	0	-	1.375	3.88909	0.381574		Core
d__Bacteria; p__Verrucomicrobiota; c__Verrucomicrobiae; o__Pedosphaerales; f__Pedosphaeraceae; g__Pedosphaeraceae; s__uncultured_bacterium	1.60635	6.42179	1.5873	6.90111	0.359275	0.757937	4.43646	0.309524	2.70447	0.160819		Core
d__Bacteria; p__Acidobacteriota; c__Vicinamibacteria; o__Vicinamibacterales; f__Vicinamibacteraceae; g__Vicinamibacteraceae; s__uncultured_bacterium	0.075	0.67082	3.075	8.75514	0.00457045	0	-	3.10938	10.1452	0.00686892	significant differences OS-CS both years	Core
d__Bacteria; p__Actinobacteriota; c__Thermoleophilia; o__Solirubrobacterales; f__67-14; g__67-14; s__uncultured_bacterium	0	-	3.15	14.0872	0.342112	2.9375	11.75	3.9375	11.3047	0.628167		Core
d__Bacteria; p__Elusimicrobiota; c__Lineage_IIa; o__Lineage_IIa; f__Lineage_IIa; g__Lineage_IIa; s__uncultured_bacterium	0	-	3.15	9.9222	0.162587	0.8125	3.25	0.875	3.5	1		Core
d__Bacteria; p__Proteobacteria; c__Gammaproteobacteria; o__Burkholderiales; f__Nitrosomonadaceae; g__Ellin6067	0.857143	2.91187	2.28571	8.26606	0.932522	0.607143	3.2127	1.32143	6.99234	1		Core
d__Bacteria; p__Proteobacteria; c__Alphaproteobacteria; o__Rhizobiales; f__Hyphomicrobiaceae; g__Pedomicrobium	1.98182	6.53336	1.14545	6.17167	0.264346	5.43182	19.0829	2.90909	9.60818	0.939974		Core
d__Bacteria; p__Nitrospirota; c__Nitrospiria; o__Nitrospirales; f__Nitrospiraceae; g__Nitrospira	0.563636	2.82689	2.56364	11.722	0.511366	2.625	9.45809	2.38636	11.9966	0.376123		Core
d__Bacteria; p__Chloroflexi; c__Gitt-GS-136; o__Gitt-GS-136; f__Gitt-GS-136; g__Gitt-GS-136	3.1	6.53962	0	-	0.168078	5.25	14.8492	0	-	0.381574		Core	Exclusive conventional
d__Bacteria; p__Planctomycetota; c__Planctomycetes; o__Pirellulales; f__Pirellulaceae; g__Pirellula; s__uncultured_bacterium	1.81538	7.70438	1.28205	6.0118	0.792588	0.935897	4.64852	1.8141	6.68923	0.450693		Core
d__Bacteria; p__Proteobacteria; c__Alphaproteobacteria; o__Reyranellales; f__Reyranellaceae; g__Reyranella	0.266667	1.78885	2.8	9.12937	0.160719	1.02778	4.37843	2.77778	9.61579	0.600365		Core
d__Bacteria; p__Acidobacteriota; c__Vicinamibacteria; o__Vicinamibacterales; f__uncultured; g__uncultured; s__uncultured_bacterium	1.00385	3.8339	2.04615	9.91653	0.401895	1.29327	7.27749	2.07212	11.7621	0.842731		Core
d__Bacteria; p__Proteobacteria; c__Alphaproteobacteria; o__Rhizobiales; f__Rhizobiaceae; g__Ensifer	2.73	9.82046	0.31	2.3168	0.0279081	3.725	11.59	1.8625	8.71307	0.159097	significant differences OS-CS in 2022	Core
d__Bacteria; p__Acidobacteriota; c__Vicinamibacteria; o__Vicinamibacterales; f__Vicinamibacteraceae; g__Vicinamibacteraceae; s__uncultured_Acidobacteriaceae	0	-	3.03333	8.00208	0.0419262	0	-	1.875	6.39506	0.161692	significant differences OS-CS in 2022	Core	Exclusive organic
d__Bacteria; p__Latescibacterota; c__Latescibacterota; o__Latescibacterota; f__Latescibacterota; g__Latescibacterota; s__uncultured_proteobacterium	1	3.16228	2	6.32456	1	2.75	5.75078	0	-	0.170904		Core
d__Bacteria; p__Bacteroidota; c__Bacteroidia; o__Chitinophagales; f__Chitinophagaceae; g__Niastella	3	8.50339	0	-	0.0224937	0	-	2.09375	7.67215	0.0816335	significant differences OS-CS in 2022	Core
d__Bacteria; p__Bacteroidota; c__Bacteroidia; o__Sphingobacteriales; f__Sphingobacteriaceae; g__Pedobacter	0	-	2.96667	9.94044	0.0126094	0.291667	2.02073	4.79167	15.9999	0.0869817	significant differences OS-CS in 2022	Core
d__Bacteria; p__Gemmatimonadota; c__Gemmatimonadetes; o__Gemmatimonadales; f__Gemmatimonadaceae	2.9625	9.1173	0	-	0.000339432	2.82812	8.88115	0	-	0.00686943	significant differences OS-CS both years	Core	Exclusive conventional
d__Bacteria; p__Planctomycetota; c__Planctomycetes; o__Pirellulales; f__Pirellulaceae; g__uncultured; s__uncultured_Planctomycetaceae	1.925	8.08464	1.025	5.78075	0.469745	4.51562	15.1448	1.39062	7.81658	0.0893603		Core
d__Bacteria; p__Proteobacteria; c__Alphaproteobacteria; o__Elsterales; f__uncultured; g__uncultured	2.93333	7.39594	0	-	0.00636912	1.30556	5.42386	0	-	0.0818172	significant differences OS-CS in 2022	Core	Exclusive conventional
d__Bacteria; p__Planctomycetota; c__Phycisphaerae; o__Tepidisphaerales; f__WD2101_soil_group; g__WD2101_soil_group	1.92632	7.93669	1.00351	4.675	0.0528595	1.60526	7.08491	0.763158	5.86455	0.0777558		Core
d__Bacteria; p__Planctomycetota; c__Planctomycetes; o__Pirellulales; f__Pirellulaceae; g__uncultured; s__uncultured_soil	1.75714	6.58377	1.14286	4.93813	0.705856	1.85714	6.95813	0.660714	3.12338	0.445792		Core
d__Bacteria; p__Acidobacteriota; c__Vicinamibacteria; o__Vicinamibacterales; f__uncultured; g__uncultured	0.976842	4.56892	1.91158	8.4791	0.833092	1.81053	8.08992	1.56316	9.51093	0.0841661		Core
d__Bacteria; p__Proteobacteria; c__Alphaproteobacteria; o__Rhizobiales; f__Rhizobiaceae	0	-	2.88571	9.96102	0.0817752	0	-	8.64286	23.5187	0.041673	significant differences OS-CS in 2023	Core	Exclusive organic
d__Bacteria; p__Proteobacteria; c__Gammaproteobacteria; o__Xanthomonadales; f__Xanthomonadaceae; g__Lysobacter; s__Lysobacter_sp.	0	-	2.88	9.0246	0.0811679	0	-	1.25	3.85084	0.162587		Core	Exclusive organic
d__Bacteria; p__Acidobacteriota; c__Vicinamibacteria; o__Vicinamibacterales; f__uncultured; g__uncultured; s__metagenome	2.85	5.86044	0	-	0.0401268	1.25	5	0	-	0.348501	significant differences OS-CS in 2022	Core	Exclusive conventional
d__Bacteria; p__Chloroflexi; c__TK10; o__TK10; f__TK10; g__TK10; s__uncultured_Chloroflexus	2.83333	6.97327	0	-	0.0215772	2.5	8.7178	0	-	0.161692	significant differences OS-CS in 2022	Core	Exclusive conventional
d__Bacteria; p__Chloroflexi; c__Dehalococcoidia; o__S085; f__S085; g__S085; s__metagenome	1.74	6.05467	1.09	5.06741	0.19724	1.425	6.16601	0.7375	5.1083	0.255838		Core
d__Bacteria; p__Bacteroidota; c__Bacteroidia; o__Chitinophagales; f__Chitinophagaceae; g__Terrimonas; s__uncultured_bacterium	2.28571	7.03592	0.542857	3.21159	0.167232	0.821429	3.04356	0.785714	4.15761	0.599658		Core
d__Bacteria; p__Planctomycetota; c__Planctomycetes; o__Pirellulales; f__Pirellulaceae; g__Pir4_lineage	2.65	6.90081	0.166667	1.29099	0.00754371	2.02083	7.70877	0.791667	5.48483	0.179714	significant differences OS-CS in 2022	Core
d__Bacteria; p__Actinobacteriota; c__Thermoleophilia; o__Gaiellales; f__Gaiellaceae; g__Gaiella	1.96923	6.26989	0.830769	6.69788	0.0327457	1.15385	5.82888	1.73077	8.10499	0.667432	significant differences OS-CS in 2022	Core
d__Bacteria; p__Patescibacteria; c__Parcubacteria; o__Parcubacteria; f__Parcubacteria; g__Parcubacteria	1.4	6.89634	1.4	5.86256	0.758604	3.84375	16.4974	0	-	0.0235458	significant differences OS-CS in 2023	Core
d__Bacteria; p__Desulfobacterota; c__Desulfuromonadia; o__Geobacterales; f__Geobacteraceae	0	-	2.8	7.02377	0.0412182	0	-	0.65	2.90689	0.342112	significant differences OS-CS in 2022	Core	Exclusive organic
d__Bacteria; p__Myxococcota; c__Polyangia; o__Polyangiales; f__Phaselicystidaceae; g__Phaselicystis; s__uncultured_Polyangiaceae	0.228571	1.35225	2.57143	7.42526	0.155447	0	-	2.17857	8.02798	0.161056		Core
d__Bacteria; p__Verrucomicrobiota; c__Verrucomicrobiae; o__Chthoniobacterales; f__Chthoniobacteraceae; g__Chthoniobacter	0	-	2.77778	8.91599	0.0228031	0.416667	2.5	3.08333	10.9737	0.29387	significant differences OS-CS in 2022	Core
d__Bacteria; p__Planctomycetota; c__Phycisphaerae; o__CCM11a; f__CCM11a; g__CCM11a; s__groundwater_metagenome	1.25714	4.67707	1.5	6.47123	0.77243	2.375	8.72731	0.964286	4.21238	0.642195		Core
d__Bacteria; p__Proteobacteria; c__Alphaproteobacteria; o__Rhizobiales; f__Rhizobiaceae; g__Allorhizobium-Neorhizobium-Pararhizobium-Rhizobium	1.54286	6.06412	1.21429	4.83913	0.97766	0.946429	5.22031	4.92857	25.6939	0.395299		Core
d__Bacteria; p__Bacteroidota; c__Kryptonia; o__Kryptoniales; f__BSV26; g__BSV26	0.16	0.8	2.56	5.59077	0.0738384	0	-	0.25	1.11803	0.342112		Core
d__Bacteria; p__Proteobacteria; c__Gammaproteobacteria; o__PLTA13; f__PLTA13; g__PLTA13; s__uncultured_bacterium	0.28	1.4	2.44	7.00048	0.283625	0.7	3.1305	1.15	5.14296	1		Core
d__Bacteria; p__Proteobacteria; c__Alphaproteobacteria; o__Rhizobiales; f__Rhizobiales_Incertae_Sedis; g__Bauldia; s__uncultured_bacterium	2.68571	6.92723	0	-	0.0220929	2.64286	8.18858	0	-	0.0813964	significant differences OS-CS in 2022	Core	Exclusive conventional
d__Bacteria; p__Planctomycetota; c__Phycisphaerae; o__Phycisphaerales; f__Phycisphaeraceae; g__AKYG587	2.33333	9.03696	0.333333	1.29099	1	4.83333	16.7432	0.75	2.59808	1		Core
d__Bacteria; p__Planctomycetota; c__Planctomycetes; o__Gemmatales; f__Gemmataceae; g__uncultured	1.49143	5.13817	1.17143	7.2488	0.00701447	1.39286	5.72474	1.45	8.57747	0.117499	significant differences OS-CS in 2022	Core
d__Bacteria; p__Planctomycetota; c__Planctomycetes; o__Gemmatales; f__Gemmataceae; g__Gemmata	1.95714	6.2657	0.685714	4.15477	0.0714583	0.160714	1.20268	1.75	7.54923	0.30222		Core
d__Bacteria; p__Proteobacteria; c__Gammaproteobacteria; o__Burkholderiales; f__Comamonadaceae	0.636364	2.39879	2	6.90142	0.641681	0.886364	3.63584	0.272727	1.80907	0.320092		Core
d__Bacteria; p__Planctomycetota; c__Planctomycetes; o__Planctomycetales; f__uncultured; g__uncultured; s__metagenome	0	-	2.6	8.22192	0.36812	0	-	2.75	7.77817	0.381574		Core	Exclusive organic
d__Bacteria; p__Actinobacteriota; c__Acidimicrobiia; o__IMCC26256; f__IMCC26256; g__IMCC26256; s__uncultured_Aciditerrimonas	2	8.16497	0.6	3	0.571662	0	-	2.5	7.93725	0.162587		Core
d__Bacteria; p__Myxococcota; c__bacteriap25; o__bacteriap25; f__bacteriap25; g__bacteriap25; s__uncultured_delta	2.6	6.28408	0	-	0.0215772	0.75	2.55802	0	-	0.161692	significant differences OS-CS in 2022	Core	Exclusive conventional
d__Bacteria; p__Planctomycetota; c__Planctomycetes; o__Gemmatales; f__Gemmataceae; g__Gemmata; s__Gemmata_sp.	0.4	2	2.16	6.39453	0.302553	0	-	0.15	0.67082	0.342112		Core
d__Bacteria; p__Planctomycetota; c__Phycisphaerae; o__Tepidisphaerales; f__WD2101_soil_group; g__WD2101_soil_group; s__uncultured_bacterium	1.59794	6.38286	0.958763	4.72097	0.102211	1.49485	8.29697	1.4433	7.34315	0.85998		Core
d__Bacteria; p__Acidobacteriota; c__Blastocatellia; o__Blastocatellales; f__Blastocatellaceae; g__uncultured	1.4625	5.75435	1.0875	6.93769	0.162688	2.26562	7.16526	5.15625	16.6907	0.916736		Core
d__Bacteria; p__Gemmatimonadota; c__Gemmatimonadetes; o__Gemmatimonadales; f__Gemmatimonadaceae; g__uncultured; s__uncultured_Gemmatimonadetes	1.71111	5.64729	0.822222	4.02994	0.258701	0.833333	3.61347	1.72222	6.41699	0.636366		Core
d__Bacteria; p__Chloroflexi; c__OLB14; o__OLB14; f__OLB14; g__OLB14; s__uncultured_bacterium	1.82857	7.23312	0.7	3.27197	0.691344	2.25	8.68279	0.642857	3.41882	0.382988		Core
d__Bacteria; p__Latescibacterota; c__Latescibacterota; o__Latescibacterota; f__Latescibacterota; g__Latescibacterota; s__uncultured_bacterium	1.07222	5.73145	1.45556	5.84848	0.653991	1.17361	6.14547	0.527778	2.61235	0.43266		Core
d__Bacteria; p__Actinobacteriota; c__Thermoleophilia; o__Solirubrobacterales; f__67-14; g__67-14; s__uncultured_Conexibacteraceae	2.52	6.43636	0	-	0.0411963	2.3	7.26274	0	-	0.162587	significant differences OS-CS in 2022	Core	Exclusive conventional
d__Bacteria; p__Bacteroidota; c__Bacteroidia; o__Chitinophagales; f__Chitinophagaceae; g__Terrimonas	0.633333	2.84299	1.86667	6.84794	0.300937	1.47917	7.56747	2.05208	8.5282	0.270176		Core
d__Bacteria; p__Chloroflexi; c__Chloroflexia; o__Chloroflexales; f__Roseiflexaceae; g__uncultured	0.3	1.74238	2.2	9.75389	0.969514	4.78125	13.1903	1.75	9.89949	0.189258		Core
d__Bacteria; p__Bacteroidota; c__Bacteroidia; o__Chitinophagales; f__Chitinophagaceae; g__Ferruginibacter	0	-	2.49231	7.3869	0.00372062	0	-	3.40385	10.8217	0.0231385	significant differences OS-CS both years	Core	Exclusive organic
d__Bacteria; p__Verrucomicrobiota; c__Verrucomicrobiae; o__Chthoniobacterales; f__Chthoniobacteraceae; g__Candidatus_Udaeobacter; s__uncultured_Verrucomicrobia	2.49231	6.91042	0	-	0.00200362	2.73077	8.79196	0	-	0.0123592	significant differences OS-CS both years	Core	Exclusive conventional
d__Bacteria; p__Chloroflexi; c__Dehalococcoidia; o__S085; f__S085; g__S085; s__uncultured_bacterium	0.709091	3.80571	1.78182	6.11718	0.170052	0.545455	3.06972	2.09091	9.23342	0.293563		Core
d__Bacteria; p__Patescibacteria; c__ABY1; o__Candidatus_Magasanikbacteria; f__Candidatus_Magasanikbacteria; g__Candidatus_Magasanikbacteria; s__uncultured_bacterium	1.52453	7.55588	0.966038	4.49524	0.432468	0.900943	4.31405	0.0188679	0.274721	0.000353584	significant differences OS-CS in 2023	Core
d__Bacteria; p__Proteobacteria; c__Alphaproteobacteria; o__Rhizobiales; f__uncultured; g__uncultured; s__uncultured_Alphaproteobacteria	2.48889	6.74073	0	-	0.0120691	2.66667	9.03011	0	-	0.0818172	significant differences OS-CS in 2022	Core	Exclusive conventional
d__Bacteria; p__Bacteroidota; c__Bacteroidia; o__Chitinophagales; f__Chitinophagaceae; g__Aurantisolimonas	0	-	2.45714	6.55	0.0220987	0	-	2.42857	10.308	0.161056	significant differences OS-CS in 2022	Core	Exclusive organic
d__Bacteria; p__Acidobacteriota; c__Acidobacteriae; o__Bryobacterales; f__Bryobacteraceae; g__Bryobacter	1.45455	5.90873	0.992727	5.12756	0.0945788	2.20455	8.92531	1.43636	9.34233	0.148279		Core
d__Bacteria; p__Actinobacteriota; c__Actinobacteria; o__Streptomycetales; f__Streptomycetaceae; g__Streptomyces	2.22667	8.67674	0.213333	1.84752	0.0531765	3.81667	15.7894	5.71667	21.8214	0.956439		Core
d__Bacteria; p__Actinobacteriota; c__Actinobacteria; o__Corynebacteriales; f__Mycobacteriaceae; g__Mycobacterium	1.1	4.92495	1.34	9.47523	0.329743	1.4	8.85438	5.675	15.5008	0.102475		Core
d__Bacteria; p__Chloroflexi; c__Chloroflexia; o__Chloroflexales; f__Roseiflexaceae; g__uncultured; s__uncultured_bacterium	2.336	5.79341	0.104	1.16276	1.45879e-06	0.84	3.46037	0	-	0.00731466	significant differences OS-CS both years	Core
d__Bacteria; p__Planctomycetota; c__Pla3_lineage; o__Pla3_lineage; f__Pla3_lineage; g__Pla3_lineage; s__uncultured_bacterium	2.12632	6.38023	0.305263	1.83392	0.013668	0.513158	3.19372	0.565789	2.83001	0.991285	significant differences OS-CS in 2022	Core
d__Bacteria; p__Chloroflexi; c__KD4-96; o__KD4-96; f__KD4-96; g__KD4-96	2.43077	6.77765	0	-	0.00200362	2	8.65686	1.15385	8.3205	0.329253	significant differences OS-CS in 2022	Core
d__Bacteria; p__Proteobacteria; c__Gammaproteobacteria; o__Burkholderiales; f__Methylophilaceae; g__Methylotenera; s__uncultured_soil	1.46667	4.68838	0.933333	3.61478	0.577155	0	-	1.25	4.33013	0.359317		Core
d__Bacteria; p__Chloroflexi; c__KD4-96; o__KD4-96; f__KD4-96; g__KD4-96; s__uncultured_Chloroflexi	0.55	2.45967	1.85	6.8077	0.573704	0.6875	2.75	1.5	6	1		Core
d__Bacteria; p__Bacteroidota; c__Bacteroidia; o__Cytophagales; f__Microscillaceae; g__uncultured; s__uncultured_Ohtaekwangia	0	-	2.4	7.58947	0.36812	1.125	3.18198	0	-	0.381574		Core
d__Bacteria; p__Proteobacteria; c__Alphaproteobacteria; o__Rhizobiales; f__Methyloligellaceae; g__Methyloligellaceae; s__uncultured_bacterium	0.945455	4.23573	1.45455	4.9322	0.481602	2.02273	7.65381	2.59091	9.35431	0.973301		Core
d__Bacteria; p__Bacteroidota; c__Bacteroidia; o__Cytophagales; f__Microscillaceae; g__uncultured	1.09434	4.53214	1.2717	7.10858	0.0843535	2.16981	9.09088	3.40566	13.6053	0.788839		Core
d__Bacteria; p__Proteobacteria; c__Gammaproteobacteria; o__Xanthomonadales; f__Xanthomonadaceae; g__Lysobacter	1.00741	4.25756	1.35556	6.45127	0.482136	1.67593	7.2031	1.82407	7.51053	0.451153		Core
d__Bacteria; p__Chloroflexi; c__Chloroflexia; o__Chloroflexales; f__Roseiflexaceae; g__uncultured; s__uncultured_Chloroflexaceae	2.36	6.58837	0	-	0.0811679	1.45	6.4846	3.4	15.2053	1		Core
d__Bacteria; p__Planctomycetota; c__Planctomycetes; o__Pirellulales; f__Pirellulaceae; g__Pir4_lineage; s__metagenome	1.125	4.47603	1.225	6.24799	0.344968	1.625	7.17248	1.84375	8.5676	0.730324		Core
d__Bacteria; p__Bacteroidota; c__Bacteroidia; o__Sphingobacteriales; f__AKYH767; g__AKYH767	0	-	2.35	5.11216	0.0401268	0	-	0.3125	1.25	0.348501	significant differences OS-CS in 2022	Core	Exclusive organic
d__Bacteria; p__Chloroflexi; c__Anaerolineae; o__Caldilineales; f__Caldilineaceae; g__Litorilinea; s__uncultured_soil	1.29091	5.25171	1.05455	4.62048	0.708093	2.27273	10.0171	0.75	4.97494	0.320109		Core
d__Bacteria; p__Bacteroidota; c__Bacteroidia; o__Chitinophagales; f__Chitinophagaceae; g__uncultured	0.785	3.69419	1.55	7.33666	0.656097	1.28125	7.45652	1.54375	5.93979	0.355194		Core
d__Bacteria; p__Chloroflexi; c__OLB14; o__OLB14; f__OLB14; g__OLB14	2.22222	6.99314	0.111111	0.745356	0.0859868	3.66667	10.8259	0.666667	4	0.156104		Core
d__Bacteria; p__Verrucomicrobiota; c__Chlamydiae; o__Chlamydiales; f__cvE6; g__cvE6; s__uncultured_bacterium	2.33333	7.08244	0	-	0.0419262	2.33333	6.63762	0	-	0.0810788	significant differences OS-CS in 2022	Core	Exclusive conventional
d__Bacteria; p__Patescibacteria; c__Parcubacteria; o__Candidatus_Azambacteria; f__Candidatus_Azambacteria; g__Candidatus_Azambacteria; s__uncultured_bacterium	0.127273	0.94388	2.2	6.55292	0.0152048	0.181818	1.20605	0.204545	1.3568	1	significant differences OS-CS in 2022	Core
d__Bacteria; p__Proteobacteria; c__Alphaproteobacteria; o__Rhizobiales; f__Rhizobiales_Incertae_Sedis; g__Nordella	1.72857	6.04313	0.585714	3.4494	0.148392	3.41071	12.5767	3.10714	13.1186	0.752931		Core
d__Bacteria; p__Actinobacteriota; c__Acidimicrobiia; o__IMCC26256; f__IMCC26256; g__IMCC26256	1.37143	4.61306	0.942857	4.68697	0.329348	1.73214	5.88833	0	-	0.0232933	significant differences OS-CS in 2023	Core
d__Bacteria; p__Actinobacteriota; c__Thermoleophilia; o__Gaiellales; f__uncultured; g__uncultured	1.19259	4.38875	1.11852	6.33051	0.140444	2.74074	10.2623	1.69444	9.90465	0.26711		Core
d__Bacteria; p__Planctomycetota; c__Planctomycetes; o__Planctomycetales; f__Gimesiaceae; g__uncultured; s__uncultured_bacterium	1.32308	4.56586	0.984615	3.78109	0.746568	0.192308	1.38675	0.442308	2.25278	0.559905		Core
d__Bacteria; p__Verrucomicrobiota; c__Verrucomicrobiae; o__Chthoniobacterales; f__Chthoniobacteraceae; g__Chthoniobacter; s__uncultured_bacterium	0	-	2.30667	7.52469	0.00113207	0	-	1.91667	6.95334	0.0234278	significant differences OS-CS both years	Core	Exclusive organic
d__Bacteria; p__Planctomycetota; c__Planctomycetes; o__Isosphaerales; f__Isosphaeraceae; g__Singulisphaera; s__uncultured_Planctomycetales	2.3	7.27324	0	-	0.36812	3.75	10.6066	0	-	0.381574		Core	Exclusive conventional
d__Bacteria; p__Latescibacterota; c__Latescibacteria; o__Latescibacterales; f__Latescibacteraceae; g__Latescibacteraceae; s__metagenome	1.44444	4.18632	0.844444	4.23167	0.157317	0.194444	1.16667	0	-	0.33094		Core
d__Bacteria; p__Gemmatimonadota; c__Gemmatimonadetes; o__Gemmatimonadales; f__Gemmatimonadaceae; g__uncultured	1.496	5.38423	0.792	4.43932	0.00312959	1.205	5.46004	0.46	3.00057	0.084325	significant differences OS-CS in 2022	Core
d__Bacteria; p__Acidobacteriota; c__Subgroup_25; o__Subgroup_25; f__Subgroup_25; g__Subgroup_25	2	6.61438	0.28	1.4	0.302553	0	-	0.75	3.3541	0.342112		Core
d__Bacteria; p__Patescibacteria; c__Parcubacteria; o__Candidatus_Azambacteria; f__Candidatus_Azambacteria; g__Candidatus_Azambacteria; s__Candidatus_Zambryskibacteria	1	3.45669	1.25	4.03033	0.745551	0	-	0.15625	0.883883	0.33267		Core
d__Bacteria; p__Bacteroidota; c__SJA-28; o__SJA-28; f__SJA-28; g__SJA-28; s__metagenome	0	-	2.24444	6.46373	0.0227889	0	-	2.94444	7.58926	0.0221862	significant differences OS-CS both years	Core	Exclusive organic
d__Bacteria; p__Bacteroidota; c__Bacteroidia; o__Chitinophagales; f__Chitinophagaceae; g__Dinghuibacter; s__uncultured_bacterium	0.157143	0.926826	2.08571	5.09829	0.00741232	0.553571	2.50032	0.285714	2.13809	0.328379	significant differences OS-CS in 2022	Core
d__Bacteria; p__Chloroflexi; c__Anaerolineae; o__SBR1031; f__A4b; g__A4b; s__uncultured_sludge	1.96	4.25715	0.28	1.4	0.0795841	1	4.47214	0	-	0.342112		Core
d__Bacteria; p__Gemmatimonadota; c__Gemmatimonadetes; o__Gemmatimonadales; f__Gemmatimonadaceae; g__uncultured; s__Gemmatimonadetes_bacterium	0.935135	3.37447	1.2973	4.31167	0.911951	0.533784	2.81496	0.635135	3.38494	0.78299		Core
d__Bacteria; p__Methylomirabilota; c__Methylomirabilia; o__Rokubacteriales; f__WX65; g__WX65; s__uncultured_bacterium	2.22857	6.45384	0	-	0.0424334	2.21429	8.97881	0.607143	3.2127	0.556569	significant differences OS-CS in 2022	Core
d__Bacteria; p__Actinobacteriota	2.225	7.6577	0	-	0.0118045	1.0625	3.44484	0	-	0.0816335	significant differences OS-CS in 2022	Core	Exclusive conventional
d__Bacteria; p__Dependentiae; c__Babeliae; o__Babeliales	1.78	6.96724	0.44	2.18679	0.153084	0.925	3.14102	0	-	0.042806	significant differences OS-CS in 2023	Core
d__Bacteria; p__Verrucomicrobiota; c__Verrucomicrobiae; o__Chthoniobacterales; f__Xiphinematobacteraceae; g__Candidatus_Xiphinematobacter; s__uncultured_bacterium	0.45	1.66138	1.76667	10.8914	0.274892	1.27083	5.07702	6.3125	22.6736	0.631557		Core
d__Bacteria; p__Latescibacterota; c__Latescibacterota; o__Latescibacterota; f__Latescibacterota; g__Latescibacterota	0.843478	4.53174	1.36522	4.41554	0.571988	0.25	1.68787	0.217391	1.4663	0.986885		Core
d__Bacteria; p__Patescibacteria; c__Parcubacteria; o__Candidatus_Yanofskybacteria; f__Candidatus_Yanofskybacteria; g__Candidatus_Yanofskybacteria; s__uncultured_bacterium	1.65714	6.49861	0.542857	1.82052	0.701289	0.5	2.64575	0	-	0.334903		Core
d__Bacteria; p__Chloroflexi; c__Anaerolineae; o__Caldilineales; f__Caldilineaceae; g__uncultured; s__metagenome	0	-	2.2	6.95998	0.081523	0.291667	1.42887	4.04167	13.7571	0.539052		Core
d__Bacteria; p__Proteobacteria; c__Gammaproteobacteria; o__CCD24; f__CCD24; g__CCD24; s__uncultured_bacterium	0	-	2.2	4.91935	0.423711	0	-	3.5	7	0.453255		Core	Exclusive organic
d__Bacteria; p__Bacteroidota; c__Bacteroidia; o__Cytophagales; f__Hymenobacteraceae; g__Pontibacter; s__Pontibacter_sp.	0	-	2.2	6.77923	0.162587	3.4375	7.89066	0	-	0.079953		Core
d__Bacteria; p__Proteobacteria; c__Alphaproteobacteria; o__Micropepsales; f__Micropepsaceae; g__uncultured	2.2	5.45411	0	-	0.0805629	1.875	5.23927	0	-	0.16394		Core	Exclusive conventional
d__Bacteria; p__Acidobacteriota; c__Vicinamibacteria; o__Subgroup_17; f__Subgroup_17; g__Subgroup_17; s__uncultured_bacterium	1	3.87298	1.2	4.64758	1	1.41667	4.90748	0	-	0.359317		Core
d__Bacteria; p__Proteobacteria; c__Alphaproteobacteria; o__uncultured; f__uncultured; g__uncultured	2.2	4.62546	0	-	0.00164068	0.21875	1.23744	0	-	0.33267	significant differences OS-CS in 2022	Core	Exclusive conventional
d__Bacteria; p__Planctomycetota; c__Planctomycetes; o__Pirellulales; f__Pirellulaceae; g__Pirellula; s__agricultural_soil	0.05	0.316228	2.15	6.34298	0.0840174	0	-	1.8125	8.33739	0.160581		Core
d__Bacteria; p__Chloroflexi; c__Chloroflexia; o__Thermomicrobiales; f__AKYG1722; g__AKYG1722	1.93333	5.10555	0.266667	1.0328	0.523999	0	-	4.33333	15.0111	0.359317		Core
d__Bacteria; p__Proteobacteria; c__Gammaproteobacteria; o__Pseudomonadales; f__Pseudomonadaceae; g__Pseudomonas	0.666667	3.27057	1.53333	6.63189	0.942546	1.65278	6.48543	2.20833	10.2352	0.555641		Core
d__Bacteria; p__Latescibacterota; c__Latescibacteria; o__Latescibacterales; f__Latescibacteraceae; g__Latescibacteraceae; s__uncultured_bacterium	0.766667	3.25559	1.4	4.37548	0.643609	0	-	0.0833333	0.408248	0.337895		Core
d__Bacteria; p__Elusimicrobiota; c__Lineage_IIa; o__Lineage_IIa; f__Lineage_IIa; g__Lineage_IIa	1.23333	3.33925	0.933333	5.11208	0.18993	0.375	1.83712	0	-	0.337895		Core
d__Bacteria; p__Proteobacteria; c__Alphaproteobacteria; o__Rhizobiales; f__Rhizobiales_Incertae_Sedis; g__Nordella; s__Nordella_oligomobilis	2.15	5.47025	0	-	0.080631	2.9375	8.07852	0	-	0.16394		Core	Exclusive conventional
d__Bacteria; p__Actinobacteriota; c__Actinobacteria; o__Propionibacteriales; f__Nocardioidaceae; g__Kribbella	2.14286	6.1651	0	-	0.0220929	0.75	3.27307	0.392857	2.0788	0.570794	significant differences OS-CS in 2022	Core
d__Bacteria; p__Bacteroidota; c__Bacteroidia; o__Sphingobacteriales; f__AKYH767; g__AKYH767; s__uncultured_bacterium	0.872727	4.82404	1.26818	5.48355	0.528694	1.34091	5.63537	0.642045	3.19325	0.270044		Core
d__Bacteria; p__Bacteroidota; c__Bacteroidia; o__Flavobacteriales; f__Flavobacteriaceae; g__Flavobacterium; s__metagenome	0	-	2.12	6.20027	0.0811679	0	-	4.8	14.9018	0.162587		Core	Exclusive organic
d__Bacteria; p__Nitrospirota; c__Nitrospiria; o__Nitrospirales; f__Nitrospiraceae; g__Nitrospira; s__uncultured_Nitrospira	0	-	2.1	6.64078	0.36812	0	-	5	14.1421	0.381574		Core	Exclusive organic
d__Bacteria; p__Proteobacteria; c__Gammaproteobacteria; o__Burkholderiales; f__TRA3-20; g__TRA3-20; s__metagenome	0	-	2.1	6.64078	0.36812	0	-	1.625	4.59619	0.381574		Core	Exclusive organic
d__Bacteria; p__Proteobacteria; c__Alphaproteobacteria; o__Rickettsiales; f__Mitochondria; g__Mitochondria; s__Arachis_hypogaea	1.65	5.03093	0.45	1.64784	0.416053	0	-	0.375	1.79156	0.160581		Core
d__Bacteria; p__Acidobacteriota; c__Holophagae; o__Subgroup_7; f__Subgroup_7; g__Subgroup_7	0.545455	2.34772	1.54545	5.10199	0.668925	0.386364	1.94358	0.136364	0.904534	0.568185		Core
d__Bacteria; p__Chloroflexi; c__JG30-KF-CM66; o__JG30-KF-CM66; f__JG30-KF-CM66; g__JG30-KF-CM66	1.42	4.5852	0.66	4.00821	0.248776	1	5.24771	0	-	0.0819637		Core
d__Bacteria; p__Planctomycetota; c__OM190; o__OM190; f__OM190; g__OM190; s__uncultured_bacterium	1.168	5.12476	0.912	3.99936	0.430793	0.653333	3.07974	0.296667	2.78109	0.00428068	significant differences OS-CS in 2023	Core
d__Bacteria; p__Acidobacteriota; c__Subgroup_25; o__Subgroup_25; f__Subgroup_25; g__Subgroup_25; s__uncultured_bacterium	0.852174	3.97634	1.2087	4.97449	0.318466	1.08696	4.76861	1.30435	4.77571	0.571412		Core
d__Bacteria; p__Chloroflexi; c__Anaerolineae; o__RBG-13-54-9; f__RBG-13-54-9; g__RBG-13-54-9; s__uncultured_Caldilineaceae	1.42857	4.97114	0.628571	2.13441	0.890759	0	-	0.785714	3.02543	0.0435746	significant differences OS-CS in 2023	Core
d__Bacteria; p__Planctomycetota; c__Pla4_lineage; o__Pla4_lineage; f__Pla4_lineage; g__Pla4_lineage; s__metagenome	1.72727	4.91202	0.327273	1.74329	0.0751275	0.454545	2.20417	0	-	0.159678		Core
d__Bacteria; p__Verrucomicrobiota; c__Verrucomicrobiae; o__Chthoniobacterales; f__Chthoniobacteraceae; g__Candidatus_Udaeobacter; s__uncultured_bacterium	0.873684	3.37778	1.17895	4.83335	0.647481	1.26316	5.40214	1.96053	8.66632	0.749118		Core
d__Bacteria; p__Patescibacteria; c__Parcubacteria; o__Candidatus_Azambacteria; f__Candidatus_Azambacteria; g__Candidatus_Azambacteria	0.966667	3.99554	1.06667	4.05933	0.677123	0.875	4.28661	0	-	0.337895		Core
d__Bacteria; p__Proteobacteria; c__Gammaproteobacteria; o__Burkholderiales; f__A21b; g__A21b	0	-	2.03333	4.95833	0.0215772	0	-	0.375	1.83712	0.337895	significant differences OS-CS in 2022	Core	Exclusive organic
d__Bacteria; p__Patescibacteria; c__Saccharimonadia; o__Saccharimonadales; f__Saccharimonadales; g__Saccharimonadales; s__uncultured_Candidatus	1.44444	6.00589	0.577778	2.4999	0.676654	0.666667	2.56348	0	-	0.0817967		Core
d__Bacteria; p__Proteobacteria; c__Gammaproteobacteria; o__Diplorickettsiales; f__Diplorickettsiaceae; g__Aquicella; s__agricultural_soil	0.5	2.23607	1.5	4.6169	0.533964	1.9375	7.75	0	-	0.348501		Core
d__Bacteria; p__Gemmatimonadota; c__S0134_terrestrial_group; o__S0134_terrestrial_group; f__S0134_terrestrial_group; g__S0134_terrestrial_group	0	-	2	4.21637	0.167489	0	-	1.375	3.88909	0.381574		Core	Exclusive organic
d__Bacteria; p__Acidobacteriota; c__Blastocatellia; o__Blastocatellales; f__Blastocatellaceae; g__Stenotrophobacter	0	-	2	4.6188	0.168078	0	-	1.25	3.53553	0.381574		Core	Exclusive organic
d__Bacteria; p__Acidobacteriota; c__Acidobacteriae; o__PAUC26f; f__PAUC26f; g__PAUC26f; s__uncultured_Acidobacteria	2	5.76742	0	-	0.080631	0.9375	3.75	0	-	0.348501		Core	Exclusive conventional
d__Bacteria; p__Planctomycetota; c__Planctomycetes; o__Pirellulales; f__Pirellulaceae; g__uncultured; s__uncultured_bacterium	1.21791	8.69047	0.764179	4.05884	0.752448	2.5	9.51738	2.14552	11.6006	0.113406		Core
d__Bacteria; p__Proteobacteria; c__Alphaproteobacteria; o__Caulobacterales; f__Hyphomonadaceae; g__SWB02	1.37778	4.27088	0.6	4.02492	0.104452	4.16667	10.5275	0.305556	1.83333	0.0450042	significant differences OS-CS in 2023	Core
d__Archaea; p__Nanoarchaeota; c__Nanoarchaeia; o__Woesearchaeales; f__Woesearchaeales; g__Woesearchaeales; s__uncultured_archaeon	1.31111	5.54986	0.666667	2.97178	0.75174	0.416667	1.95549	0	-	0.0440046	significant differences OS-CS in 2023	Core
d__Bacteria; p__Planctomycetota; c__Phycisphaerae; o__Phycisphaerales; f__Phycisphaeraceae; g__Urania-1B-19_marine_sediment_group	0.0666667	0.447214	1.91111	6.26978	0.0859868	0.444444	1.91899	0.138889	0.833333	0.547331		Core
d__Bacteria; p__Verrucomicrobiota; c__Verrucomicrobiae; o__Pedosphaerales; f__Pedosphaeraceae; g__uncultured	1.28571	4.1485	0.657143	3.88771	0.1884	1.03571	3.86324	2.10714	8.00157	0.9561		Core
d__Bacteria; p__Verrucomicrobiota; c__Chlamydiae; o__Chlamydiales; f__Simkaniaceae	1.58	6.13485	0.36	1.95626	0.144832	1.475	6.9761	0	-	0.0819637		Core
d__Bacteria; p__Planctomycetota; c__Planctomycetes; o__Pirellulales; f__Pirellulaceae; g__uncultured; s__metagenome	1.1	3.6232	0.833333	3.17407	0.677123	0	-	0.625	3.06186	0.337895		Core
d__Bacteria; p__Desulfobacterota; c__uncultured; o__uncultured; f__uncultured; g__uncultured	0.36	1.8	1.56	6.4941	0.571662	0	-	2.7	8.61516	0.162587		Core
d__Bacteria; p__Proteobacteria; c__Alphaproteobacteria; o__Tistrellales; f__Geminicoccaceae; g__uncultured	0	-	1.92	4.62709	0.020857	1.1	4.91935	0	-	0.342112	significant differences OS-CS in 2022	Core
d__Bacteria; p__Chloroflexi; c__Anaerolineae; o__Anaerolineales; f__Anaerolineaceae; g__uncultured	1.18065	4.20184	0.735484	3.11694	0.484774	0.669355	3.23276	0.298387	2.36155	0.158155		Core
d__Bacteria; p__Acidobacteriota; c__Subgroup_18; o__Subgroup_18; f__Subgroup_18; g__Subgroup_18; s__uncultured_bacterium	0.222222	0.95081	1.68889	5.70814	0.626585	0	-	2.02778	6.41643	0.042518	significant differences OS-CS in 2023	Core
d__Bacteria; p__Planctomycetota; c__Phycisphaerae; o__Phycisphaerales; f__Phycisphaeraceae; g__AKYG587; s__uncultured_bacterium	1.08571	6.34835	0.819048	3.32079	0.137692	1.91667	6.67374	1.00397	4.55817	0.0501247		Core
d__Bacteria; p__Proteobacteria; c__Alphaproteobacteria; o__Caulobacterales; f__Hyphomonadaceae; g__Hirschia; s__uncultured_bacterium	1.5	5.46279	0.4	1.78885	0.573704	1.0625	4.25	0	-	0.348501		Core
d__Bacteria; p__Planctomycetota; c__Planctomycetes; o__Pirellulales; f__Pirellulaceae; g__Blastopirellula; s__uncultured_Planctomycetaceae	1.4	4.60435	0.5	2.23607	0.573704	0.5625	2.25	0	-	0.348501		Core
d__Bacteria; p__Proteobacteria; c__Gammaproteobacteria; o__Burkholderiales; f__SC-I-84; g__SC-I-84	1.02105	4.46971	0.863158	4.69407	0.375326	3.34211	10.8941	0.368421	3.21182	0.0167687	significant differences OS-CS in 2023	Core
d__Bacteria; p__Bacteroidota; c__SJA-28; o__SJA-28; f__SJA-28; g__SJA-28; s__uncultured_bacterium	0.675	3.03304	1.2	4.38061	0.638251	0.375	2.12132	2.40625	7.99136	0.290955		Core
d__Bacteria; p__Proteobacteria; c__Alphaproteobacteria; o__Sphingomonadales; f__Sphingomonadaceae; g__Sphingomonas; s__uncultured_Sphingomonadaceae	1.86667	5.99272	0	-	0.081523	5.54167	12.7892	0	-	0.0410178	significant differences OS-CS in 2023	Core	Exclusive conventional
d__Bacteria; p__Chloroflexi; c__Anaerolineae; o__SBR1031; f__A4b; g__A4b; s__uncultured_Caldilineales	1.76667	4.52337	0.1	0.547723	0.0782821	0.375	1.83712	0	-	0.337895		Core
d__Bacteria; p__Planctomycetota; c__Planctomycetes; o__Gemmatales; f__Gemmataceae; g__uncultured; s__uncultured_bacterium	1.12877	5.48348	0.728767	3.67952	0.277072	1.07192	6.00615	1.14384	4.81905	0.296358		Core
d__Bacteria; p__Bacteroidota; c__Bacteroidia; o__Chitinophagales; f__Chitinophagaceae; g__Aurantisolimonas; s__uncultured_bacterium	0	-	1.84	4.8277	0.0412182	0	-	2.1	5.2002	0.080631	significant differences OS-CS in 2022	Core	Exclusive organic
d__Bacteria; p__Chloroflexi; c__Ktedonobacteria; o__C0119; f__C0119; g__C0119; s__uncultured_soil	1.4	5.20935	0.422222	2.3195	0.110908	1.85185	7.72399	0.759259	4.00903	0.376263		Core
d__Bacteria; p__Chloroflexi; c__Ktedonobacteria; o__Ktedonobacterales; f__JG30-KF-AS9; g__JG30-KF-AS9; s__uncultured_bacterium	1.82222	4.74959	0	-	0.00174053	1.27778	5.39106	0	-	0.160212	significant differences OS-CS in 2022	Core	Exclusive conventional
d__Bacteria; p__Acidobacteriota; c__Blastocatellia; o__Blastocatellales; f__Blastocatellaceae; g__JGI_0001001-H03	0	-	1.8	5.6921	0.36812	0	-	5	14.1421	0.381574		Core	Exclusive organic
d__Bacteria; p__Bacteroidota; c__Bacteroidia; o__Flavobacteriales; f__Flavobacteriaceae; g__Flavobacterium; s__Flavobacterium_resistens	0	-	1.8	5.6921	0.36812	0	-	4.75	13.435	0.381574		Core	Exclusive organic
d__Bacteria; p__Planctomycetota; c__Planctomycetes; o__Pirellulales; f__Pirellulaceae; g__Pirellula; s__uncultured_Planctomycetaceae	1.8	6.26267	0	-	0.162587	3.5	9.59166	0	-	0.16394		Core	Exclusive conventional
d__Bacteria; p__Acidobacteriota; c__Vicinamibacteria; o__Vicinamibacterales; f__uncultured; g__uncultured; s__uncultured_Acidobacteriales	1.26	5.1421	0.52	2.30563	0.6796	1.075	6.7989	0.775	3.92551	0.588629		Core
d__Bacteria; p__Planctomycetota; c__Planctomycetes; o__Gemmatales; f__Gemmataceae	1.33043	4.12464	0.443478	2.89946	0.00674877	2.47826	11.2694	1.63043	7.16174	0.966277	significant differences OS-CS in 2022	Core
d__Bacteria; p__Verrucomicrobiota; c__Chlamydiae; o__Chlamydiales; f__Parachlamydiaceae; g__Candidatus_Protochlamydia; s__metagenome	0.4	2.36643	1.37143	5.90157	0.546859	4.07143	10.3026	0	-	0.0416555	significant differences OS-CS in 2023	Core
d__Bacteria; p__Elusimicrobiota; c__Lineage_IIb; o__Lineage_IIb; f__Lineage_IIb; g__Lineage_IIb; s__uncultured_bacterium	1.34286	3.8497	0.428571	2.53546	0.183981	1.5	4.41798	0	-	0.0813964		Core
d__Bacteria; p__Patescibacteria; c__Saccharimonadia; o__Saccharimonadales; f__S32; g__TM7; s__uncultured_bacterium	1.5619	6.12203	0.180952	1.11615	0.00855885	0.72619	3.668	0.0595238	0.545545	0.169451	significant differences OS-CS in 2022	Core
d__Bacteria; p__Patescibacteria; c__Parcubacteria; o__Candidatus_Vogelbacteria; f__Candidatus_Vogelbacteria; g__Candidatus_Vogelbacteria; s__Candidatus_Vogelbacteria	1.26667	4.90578	0.466667	1.80739	1	0.666667	2.3094	0	-	0.359317		Core
d__Bacteria; p__Proteobacteria; c__Alphaproteobacteria; o__Rhizobiales; f__Rhizobiaceae; g__Allorhizobium-Neorhizobium-Pararhizobium-Rhizobium; s__Rhizobium_tibeticum	1.73333	6.71317	0	-	0.350648	5.58333	13.2491	0	-	0.166225		Core	Exclusive conventional
d__Bacteria; p__Latescibacterota; c__Latescibacterota; o__Latescibacterota; f__Latescibacterota; g__Latescibacterota; s__uncultured_Fibrobacteres	0	-	1.73333	3.75056	0.0796017	0	-	0.25	0.866025	0.359317		Core	Exclusive organic
d__Bacteria; p__Verrucomicrobiota; c__Chlamydiae; o__Chlamydiales; f__Simkaniaceae; g__uncultured	1.65455	5.91676	0.0727273	0.53936	0.0487241	1.18182	4.4943	0	-	0.022743	significant differences OS-CS both years	Core
d__Bacteria; p__Proteobacteria; c__Gammaproteobacteria; o__Cellvibrionales; f__Halieaceae; g__OM60(NOR5)_clade	0	-	1.725	6.15187	0.0428145	0.03125	0.176777	1.15625	4.12005	0.290955	significant differences OS-CS in 2022	Core
d__Bacteria; p__Actinobacteriota; c__Thermoleophilia; o__Gaiellales; f__uncultured; g__uncultured; s__uncultured_bacterium	1.36	3.93573	0.36	1.8	0.302343	0	-	1.05	4.69574	0.342112		Core
d__Bacteria; p__Planctomycetota; c__Planctomycetes; o__Planctomycetales; f__Rubinisphaeraceae; g__SH-PL14; s__uncultured_bacterium	0.44	2.73733	1.26667	5.01978	0.151727	0.433333	2.52692	3.21667	9.66049	0.0739102		Core
d__Bacteria; p__Zixibacteria; c__Zixibacteria; o__Zixibacteria; f__Zixibacteria; g__Zixibacteria; s__uncultured_bacterium	1.6	4.74596	0.1	0.547723	0.0857705	0.333333	1.63299	0.0833333	0.408248	1		Core
d__Bacteria; p__Verrucomicrobiota; c__Verrucomicrobiae; o__Verrucomicrobiales; f__Verrucomicrobiaceae; g__uncultured	0	-	1.7	5.37587	0.36812	0.75	2.12132	0	-	0.381574		Core
d__Bacteria; p__Bacteroidota; c__Bacteroidia; o__Chitinophagales; f__Saprospiraceae; g__uncultured; s__uncultured_soil	0	-	1.68889	7.38802	0.0821098	3.80556	10.7963	0.444444	2.66667	0.0863196		Core
d__Bacteria; p__Proteobacteria; c__Gammaproteobacteria; o__Burkholderiales; f__Oxalobacteraceae	1.68	5.19391	0	-	0.0412182	0	-	1.3	5.81378	0.342112	significant differences OS-CS in 2022	Core
d__Bacteria; p__Planctomycetota; c__Planctomycetes; o__Gemmatales; f__Gemmataceae; g__uncultured; s__uncultured_Zavarzinella	0.2	0.774597	1.46667	5.68038	1	0	-	1.08333	3.75278	0.359317		Core
d__Bacteria; p__Fibrobacterota; c__Fibrobacteria; o__Fibrobacterales; f__Fibrobacteraceae; g__possible_genus_04; s__uncultured_bacterium	0.866667	3.35659	0.8	3.09839	1	0	-	1.16667	4.04145	0.359317		Core
d__Bacteria; p__Patescibacteria; c__Saccharimonadia; o__Saccharimonadales; f__LWQ8; g__LWQ8; s__uncultured_bacterium	1.44444	4.98888	0.222222	1.22268	0.223852	0.166667	1	0.194444	1.16667	1		Core
d__Bacteria; p__Patescibacteria; c__Parcubacteria; o__Candidatus_Kaiserbacteria; f__Candidatus_Kaiserbacteria; g__Candidatus_Kaiserbacteria; s__uncultured_bacterium	0.227586	1.5712	1.42759	4.87446	0.0175382	0.62069	3.35094	0.0948276	0.745753	0.0899107	significant differences OS-CS in 2022	Core
d__Bacteria; p__Planctomycetota; c__Planctomycetes; o__Planctomycetales; f__uncultured; g__uncultured; s__uncultured_bacterium	0.856522	3.82263	0.791304	4.63515	0.119176	2.96196	11.1396	0.951087	4.64038	0.0429444	significant differences OS-CS in 2023	Core
d__Bacteria; p__NB1-j; c__NB1-j; o__NB1-j; f__NB1-j; g__NB1-j	0	-	1.64444	5.12195	0.0228031	1	3.7569	0.416667	2.5	0.320744	significant differences OS-CS in 2022	Core
d__Bacteria; p__Chloroflexi; c__Anaerolineae; o__RBG-13-54-9; f__RBG-13-54-9; g__RBG-13-54-9; s__uncultured_bacterium	1.47273	4.13591	0.163636	0.976836	0.0251291	0.0454545	0.301511	0	-	0.328434	significant differences OS-CS in 2022	Core
d__Bacteria; p__Chloroflexi; c__Chloroflexia; o__Thermomicrobiales; f__JG30-KF-CM45; g__JG30-KF-CM45	0.428571	1.95968	1.2	5.09209	0.965066	3.21429	9.48432	0	-	0.0813964		Core
d__Bacteria; p__Patescibacteria; c__Parcubacteria; o__Candidatus_Azambacteria; f__Candidatus_Azambacteria; g__Candidatus_Azambacteria; s__Parcubacteria_bacterium	1.57143	6.5632	0.0571429	0.338062	0.159291	0.571429	2.1157	0	-	0.161056		Core
d__Bacteria; p__Acidobacteriota; c__Acidobacteriae; o__Subgroup_2; f__Subgroup_2; g__Subgroup_2; s__uncultured_bacterium	1.6	5.05964	0	-	0.36812	0	-	0.375	1.06066	0.381574		Core
d__Bacteria; p__Acidobacteriota; c__Subgroup_22; o__Subgroup_22; f__Subgroup_22; g__Subgroup_22; s__uncultured_bacterium	0.353846	1.84078	1.23077	4.1787	0.118104	0	-	0.480769	2.42932	0.159309		Core
d__Bacteria; p__Chloroflexi; c__Anaerolineae; o__Caldilineales; f__Caldilineaceae; g__uncultured; s__uncultured_bacterium	1.41818	4.92044	0.163636	1.21356	0.0917527	1.56818	6.54998	0.363636	1.80556	0.624974		Core
d__Bacteria; p__Chloroflexi; c__Anaerolineae; o__RBG-13-54-9; f__RBG-13-54-9; g__RBG-13-54-9; s__uncultured_sludge	0	-	1.58	5.13687	0.00123055	0.625	3.20354	1.9625	6.41486	0.321214	significant differences OS-CS in 2022	Core
d__Bacteria; p__Patescibacteria; c__ABY1; o__Candidatus_Uhrbacteria; f__Candidatus_Uhrbacteria; g__Candidatus_Uhrbacteria; s__uncultured_soil	0.775	2.7964	0.8	2.89296	0.991593	1.4375	4.77856	0	-	0.0421479	significant differences OS-CS in 2023	Core
d__Bacteria; p__Chloroflexi; c__Ktedonobacteria; o__C0119; f__C0119; g__C0119; s__uncultured_bacterium	0.725	2.35491	0.85	3.19572	0.715813	0.364583	1.90909	0.59375	2.95075	0.967087		Core
d__Bacteria; p__Chloroflexi; c__Anaerolineae; o__SBR1031; f__SBR1031; g__SBR1031; s__uncultured_Gemmatimonadetes	1.275	4.33819	0.3	1.32433	0.22723	0.125	0.707107	0.3125	1.76777	1		Core
d__Bacteria; p__Planctomycetota; c__Planctomycetes; o__Gemmatales; f__Gemmataceae; g__uncultured; s__metagenome	0	-	1.56	6.33824	0.161513	0	-	3.55	9.40591	0.080631		Core	Exclusive organic
d__Bacteria; p__Bacteroidota; c__Bacteroidia; o__Chitinophagales; f__Chitinophagaceae; g__Pseudoflavitalea; s__uncultured_bacterium	1.55	4.23612	0	-	0.0401613	0.5625	2.25	0	-	0.348501	significant differences OS-CS in 2022	Core	Exclusive conventional
d__Bacteria; p__Planctomycetota; c__Planctomycetes; o__Pirellulales; f__Pirellulaceae; g__Pir4_lineage; s__uncultured_bacterium	0.758621	3.34015	0.786207	4.52184	0.470063	1.90517	6.813	0.793103	4.04865	0.177219		Core
d__Bacteria; p__Proteobacteria; c__Alphaproteobacteria; o__Rhizobiales; f__Beijerinckiaceae; g__Microvirga	0	-	1.53333	4.08598	0.164394	0	-	6.5	15.6583	0.166225		Core	Exclusive organic
d__Bacteria; p__Proteobacteria; c__Gammaproteobacteria; o__Xanthomonadales; f__Xanthomonadaceae; g__Arenimonas	0	-	1.53333	4.08598	0.164394	0	-	0.75	2.59808	0.359317		Core	Exclusive organic
d__Bacteria; p__Actinobacteriota; c__MB-A2-108; o__MB-A2-108; f__MB-A2-108; g__MB-A2-108; s__uncultured_bacterium	1.52	4.29263	0	-	0.0811679	1.4	4.50029	0	-	0.162587		Core	Exclusive conventional
d__Bacteria; p__Patescibacteria; c__ABY1; o__Candidatus_Uhrbacteria; f__Candidatus_Uhrbacteria; g__Candidatus_Uhrbacteria; s__uncultured_Parcubacteria	0.2	1	1.32	3.32566	0.156731	0	-	0.8	3.57771	0.342112		Core
d__Bacteria; p__Actinobacteriota; c__Thermoleophilia; o__Gaiellales; f__uncultured; g__uncultured; s__uncultured_Rubrobacterales	1.52	3.98037	0	-	0.0412182	0.6	2.68328	0	-	0.342112	significant differences OS-CS in 2022	Core	Exclusive conventional
d__Bacteria; p__Planctomycetota; c__Planctomycetes; o__Pirellulales; f__Pirellulaceae; g__Blastopirellula	0	-	1.5	4.74342	0.36812	0	-	3	8.48528	0.381574		Core	Exclusive organic
d__Bacteria; p__Planctomycetota; c__Planctomycetes; o__Planctomycetales; f__Rubinisphaeraceae; g__Planctomicrobium; s__uncultured_soil	0	-	1.5	4.74342	0.36812	0	-	2.75	7.77817	0.381574		Core	Exclusive organic
d__Bacteria; p__Actinobacteriota; c__Thermoleophilia; o__Solirubrobacterales; f__67-14; g__67-14; s__metagenome	0	-	1.5	4.74342	0.36812	0	-	2.625	7.42462	0.381574		Core	Exclusive organic
d__Bacteria; p__Proteobacteria; c__Gammaproteobacteria; o__Gammaproteobacteria_Incertae_Sedis; f__Unknown_Family; g__Candidatus_Ovatusbacter; s__uncultured_bacterium	1.5	4.48975	0	-	0.080631	0.625	2.5	0	-	0.348501		Core	Exclusive conventional
d__Bacteria; p__Patescibacteria; c__Saccharimonadia; o__Saccharimonadales; f__Saccharimonadaceae; g__TM7a; s__uncultured_bacterium	1.06154	3.29714	0.430769	2.76682	0.180128	0	-	0.903846	3.92708	0.0822667		Core
d__Bacteria; p__Actinobacteriota; c__Acidimicrobiia; o__Actinomarinales; f__uncultured; g__uncultured	0.6875	3.32461	0.8	3.51273	0.987021	3.25	10.8364	2.1875	9.79127	0.351676		Core
d__Bacteria; p__Planctomycetota; c__Phycisphaerae; o__Pla1_lineage; f__Pla1_lineage; g__Pla1_lineage; s__uncultured_bacterium	0.985714	3.70465	0.5	2.71202	0.197707	0.964286	4.0225	0.625	2.86396	0.692633		Core
d__Bacteria; p__Planctomycetota; c__Phycisphaerae; o__Tepidisphaerales; f__WD2101_soil_group; g__WD2101_soil_group; s__uncultured_planctomycete	0	-	1.48235	5.77476	0.00717274	0.441176	2.55905	2.98529	8.70322	0.0429083	significant differences OS-CS both years	Core
d__Bacteria; p__Chloroflexi; c__Anaerolineae; o__SBR1031; f__A4b; g__A4b; s__uncultured_bacterium	1.2303	4.71327	0.236364	1.31079	0.0199857	0.893939	3.96407	0.121212	0.988717	0.0312734	significant differences OS-CS both years	Core
d__Bacteria; p__Myxococcota; c__bacteriap25; o__bacteriap25; f__bacteriap25; g__bacteriap25; s__uncultured_bacterium	1.43333	5.01985	0.0333333	0.258199	0.0077921	1.39583	4.43746	0	-	0.0229554	significant differences OS-CS both years	Core
d__Bacteria; p__Planctomycetota; c__Phycisphaerae; o__Phycisphaerales; f__Phycisphaeraceae; g__SM1A02; s__metagenome	0.0461538	0.372104	1.41538	4.38354	0.00228232	0.403846	2.15352	0.153846	1.1094	0.567489	significant differences OS-CS in 2022	Core
d__Bacteria; p__Proteobacteria; c__Gammaproteobacteria; o__Burkholderiales; f__Oxalobacteraceae; g__Massilia	0	-	1.45	6.4846	0.342112	1.75	7	3.6875	10.0778	0.526521		Core
d__Bacteria; p__Bacteroidota; c__Bacteroidia; o__Sphingobacteriales; f__Sphingobacteriaceae; g__Solitalea; s__Solitalea_koreensis	0	-	1.44	3.74255	0.0411743	0.85	2.66112	0.75	2.31414	1	significant differences OS-CS in 2022	Core
d__Bacteria; p__Chloroflexi; c__Anaerolineae; o__SBR1031; f__A4b; g__A4b; s__uncultured_soil	0	-	1.44	4.83977	0.0811679	0.25	1.11803	0.45	2.01246	1		Core
d__Bacteria; p__Bacteroidota; c__Bacteroidia; o__Chitinophagales; f__Chitinophagaceae; g__Puia; s__uncultured_soil	0	-	1.425	4.35529	0.0428145	0.625	2.66095	1.625	5.35664	0.613619	significant differences OS-CS in 2022	Core
d__Bacteria; p__Planctomycetota; c__Phycisphaerae; o__Phycisphaerales; f__Phycisphaeraceae; g__uncultured; s__metagenome	1.225	3.61257	0.2	1.26491	0.0507664	0	-	0.375	1.5606	0.160581		Core
d__Bacteria; p__Bacteroidota; c__Bacteroidia; o__Sphingobacteriales; f__AKYH767; g__AKYH767; s__metagenome	0.181818	1.3484	1.21818	3.86193	0.0529045	0.772727	2.58676	1.04545	4.23691	0.762382		Core
d__Bacteria; p__Bacteroidota; c__Bacteroidia; o__Chitinophagales; f__Chitinophagaceae; g__uncultured; s__uncultured_Niastella	1.4	4.42719	0	-	0.36812	3.25	6.11205	0	-	0.170904		Core	Exclusive conventional
d__Bacteria; p__Bacteroidota; c__Bacteroidia; o__Cytophagales; f__Hymenobacteraceae; g__Pontibacter; s__Pontibacter_populi	0	-	1.4	5.42218	0.350648	2.91667	6.8152	0	-	0.166225		Core
d__Bacteria; p__Planctomycetota; c__Planctomycetes; o__Planctomycetales; f__uncultured; g__uncultured; s__uncultured_organism	1.4	4.42719	0	-	0.36812	2.125	6.01041	0	-	0.381574		Core	Exclusive conventional
d__Bacteria; p__Actinobacteriota; c__Acidimicrobiia; o__uncultured; f__uncultured; g__uncultured; s__uncultured_Acidimicrobiia	0	-	1.4	4.42719	0.36812	0	-	1.5	4.24264	0.381574		Core	Exclusive organic
d__Bacteria; p__Actinobacteriota; c__Actinobacteria; o__0319-7L14; f__0319-7L14; g__0319-7L14; s__uncultured_bacterium	1.4	4.65679	0	-	0.164394	0	-	1.25	4.33013	0.359317		Core
d__Bacteria; p__Proteobacteria; c__Alphaproteobacteria; o__Caulobacterales; f__Hyphomonadaceae; g__SWB02; s__uncultured_bacterium	0.48	2.4	0.92	3.21351	0.571662	0.5	1.67017	0	-	0.162587		Core
d__Bacteria; p__Chloroflexi; c__Anaerolineae; o__RBG-13-54-9; f__RBG-13-54-9; g__RBG-13-54-9	0.0666667	0.365148	1.33333	4.18811	0.289207	0	-	1.08333	3.85517	0.161692		Core
d__Bacteria; p__Patescibacteria; c__Microgenomatia; o__Candidatus_Woesebacteria; f__Candidatus_Woesebacteria; g__Candidatus_Woesebacteria; s__Candidatus_Woesebacteria	0.796226	3.92303	0.588679	2.18827	0.868676	0.514151	2.4964	0.136792	1.20235	0.0300039	significant differences OS-CS in 2023	Core
d__Bacteria; p__Patescibacteria; c__Parcubacteria; o__Candidatus_Staskawiczbacteria; f__Candidatus_Staskawiczbacteria; g__Candidatus_Staskawiczbacteria; s__uncultured_bacterium	0.345455	1.57783	1.01818	4.27088	0.314318	0.318182	1.47495	0	-	0.15965		Core
d__Bacteria; p__Gemmatimonadota; c__BD2-11_terrestrial_group; o__BD2-11_terrestrial_group; f__BD2-11_terrestrial_group; g__BD2-11_terrestrial_group; s__metagenome	0.68	2.68825	0.68	2.39305	1	0.4	1.78885	0	-	0.342112		Core
d__Bacteria; p__Planctomycetota; c__Pla4_lineage; o__Pla4_lineage; f__Pla4_lineage; g__Pla4_lineage; s__uncultured_bacterium	0.246154	1.13235	1.10769	4.11219	0.197416	0	-	0.0384615	0.27735	0.326707		Core
d__Bacteria; p__Gemmatimonadota; c__Gemmatimonadetes; o__Gemmatimonadales; f__Gemmatimonadaceae; g__uncultured; s__metagenome	0	-	1.35	3.34467	0.0805629	1.3125	3.70079	0	-	0.16394		Core
d__Bacteria; p__Chloroflexi; c__TK10; o__TK10; f__TK10; g__TK10; s__uncultured_bacterium	0.55	2.45967	0.8	3.57771	1	0.375	1.5	0.5625	2.25	1		Core
d__Bacteria; p__Bacteroidota; c__Bacteroidia; o__Cytophagales; f__Microscillaceae	0.828571	4.25984	0.514286	2.24095	1	0	-	1.75	5.54193	0.0813964		Core
d__Bacteria; p__Actinobacteriota; c__Thermoleophilia; o__Solirubrobacterales; f__67-14; g__67-14	1.33333	4.52071	0	-	0.0814933	1.58333	5.49242	0.708333	3.47011	0.572001		Core
d__Bacteria; p__Patescibacteria; c__Parcubacteria; o__Candidatus_Jorgensenbacteria; f__Candidatus_Jorgensenbacteria; g__Candidatus_Jorgensenbacteria; s__Candidatus_Adlerbacteria	0.818182	4.101	0.509091	1.88437	0.753188	0.295455	1.40728	0	-	0.159678		Core
d__Bacteria; p__Planctomycetota; c__vadinHA49; o__vadinHA49; f__vadinHA49; g__vadinHA49; s__uncultured_bacterium	1.18462	3.65672	0.138462	1.11631	0.0288515	0.576923	2.09898	0.134615	0.741722	0.376228	significant differences OS-CS in 2022	Core
d__Bacteria; p__Bacteroidota; c__Bacteroidia; o__Sphingobacteriales; f__env.OPS_17; g__env.OPS_17; s__uncultured_Bacteroidetes	1.32	3.88072	0	-	0.0411963	0	-	1.1	4.91935	0.342112	significant differences OS-CS in 2022	Core
d__Bacteria; p__Proteobacteria; c__Alphaproteobacteria; o__Rhizobiales; f__Hyphomicrobiaceae; g__Pedomicrobium; s__uncultured_bacterium	1.16667	4.22329	0.15	1.03866	0.224511	1.02083	4.10236	1.04167	3.8645	0.738955		Core
d__Bacteria; p__Acidobacteriota; c__Blastocatellia; o__Pyrinomonadales; f__Pyrinomonadaceae; g__RB41; s__uncultured_Acidobacteriaceae	1.05455	5.42429	0.254545	1.88776	0.310662	0.704545	2.77513	1.36364	4.82287	0.67597		Core
d__Bacteria; p__Actinobacteriota; c__Acidimicrobiia; o__Microtrichales; f__Iamiaceae; g__Iamia	0	-	1.3	4.11096	0.36812	4	11.3137	0	-	0.381574		Core
d__Bacteria; p__Acidobacteriota; c__Blastocatellia; o__Pyrinomonadales; f__Pyrinomonadaceae; g__RB41; s__uncultured_soil	1.3	4.11096	0	-	0.36812	1.875	5.3033	0	-	0.381574		Core	Exclusive conventional
d__Bacteria; p__Acidobacteriota; c__Vicinamibacteria; o__Vicinamibacterales; f__Vicinamibacteraceae; g__Luteitalea	0	-	1.3	4.11096	0.36812	1.5	4.24264	0	-	0.381574		Core
d__Bacteria; p__Chloroflexi; c__Anaerolineae; o__SBR1031; f__A4b; g__A4b	0.45	1.8804	0.85	3.53408	0.966386	0.40625	1.72008	0.71875	4.06586	0.595037		Core
d__Bacteria; p__Patescibacteria; c__ABY1; o__Candidatus_Magasanikbacteria; f__Candidatus_Magasanikbacteria; g__Candidatus_Magasanikbacteria	0.42	2.96985	0.88	2.72284	0.058277	1.1	4.25351	0	-	0.0428145	significant differences OS-CS in 2023	Core
d__Bacteria; p__Verrucomicrobiota; c__Chlamydiae; o__Chlamydiales; f__cvE6; g__cvE6	1.3	4.11096	0	-	0.36812	0.875	2.47487	0	-	0.381574		Core	Exclusive conventional
d__Bacteria; p__Patescibacteria; c__Parcubacteria; o__GWA2-38-13b; f__GWA2-38-13b; g__GWA2-38-13b; s__uncultured_bacterium	1.1913	4.4915	0.104348	0.753633	0.0150493	0.282609	1.28667	0.402174	2.1942	0.761361	significant differences OS-CS in 2022	Core
d__Bacteria; p__Chloroflexi; c__Chloroflexia; o__Thermomicrobiales; f__JG30-KF-CM45; g__JG30-KF-CM45; s__uncultured_Chloroflexi	1	3.73443	0.28	2.42487	0.0584431	2.11667	9.0387	1.55	6.47138	0.985473		Core
Unassigned	0.873171	4.50746	0.404878	1.59871	0.566405	0.27439	1.45411	0.0853659	0.649704	0.196266		Core
d__Bacteria; p__Proteobacteria; c__Alphaproteobacteria; o__uncultured; f__uncultured; g__uncultured; s__uncultured_bacterium	0.46	1.65628	0.8	2.53948	0.67189	0.35	2.21359	0.475	2.09991	0.588629		Core
d__Archaea; p__Crenarchaeota; c__Nitrososphaeria; o__Nitrososphaerales; f__Nitrososphaeraceae; g__Nitrososphaeraceae; s__uncultured_archaeon	0.8	3.513	0.457143	1.54049	0.712644	1	5.2915	7	25.8185	0.542608		Core
d__Bacteria; p__Chloroflexi; c__Anaerolineae; o__SBR1031; f__SBR1031; g__SBR1031; s__uncultured_soil	0.742857	3.29298	0.514286	3.04256	0.580739	1	3.00617	1	3.82971	0.703217		Core
d__Bacteria; p__Verrucomicrobiota; c__Verrucomicrobiae; o__Pedosphaerales; f__Pedosphaeraceae; g__Pedosphaeraceae; s__uncultured_subdivision	1	3.12433	0.254545	1.3371	0.0222885	1.28409	6.64528	0.488636	3.24478	0.399579	significant differences OS-CS in 2022	Core
d__Bacteria; p__Dependentiae; c__Babeliae; o__Babeliales; f__Vermiphilaceae; g__Vermiphilaceae; s__metagenome	0.55	1.82504	0.7	3.22013	0.454469	0.375	2.12132	2.5625	9.40809	0.305822		Core
d__Bacteria; p__Bacteroidota; c__Bacteroidia; o__Flavobacteriales; f__NS9_marine_group; g__NS9_marine_group; s__metagenome	0	-	1.25	3.86138	0.042806	0.375	1.2115	1.21875	3.5717	0.602774	significant differences OS-CS in 2022	Core
d__Bacteria; p__Myxococcota; c__bacteriap25; o__bacteriap25; f__bacteriap25; g__bacteriap25; s__uncultured_Syntrophobacterales	0.175	0.780779	1.075	3.43726	0.359368	0.96875	3.4964	0.5625	3.18198	0.32902		Core
d__Bacteria; p__Patescibacteria; c__Parcubacteria; o__Candidatus_Nomurabacteria; f__Candidatus_Nomurabacteria; g__Candidatus_Nomurabacteria	0.844444	3.73531	0.4	2.68328	0.320045	2	5.45108	0	-	0.0221807	significant differences OS-CS in 2023	Core
d__Bacteria; p__Planctomycetota; c__OM190; o__OM190; f__OM190; g__OM190	1.2	3.33632	0.0333333	0.182574	0.151529	0.291667	1.42887	0.208333	1.02062	1		Core
d__Bacteria; p__Patescibacteria; c__Parcubacteria; o__Candidatus_Nomurabacteria; f__Candidatus_Nomurabacteria; g__Candidatus_Nomurabacteria; s__uncultured_soil	1.23333	4.78275	0	-	0.160802	0.5	1.44463	1.125	5.51135	0.343948		Core
d__Bacteria; p__Myxococcota; c__Polyangia; o__Polyangiales; f__BIrii41; g__BIrii41; s__uncultured_bacterium	0.507692	1.81248	0.723077	2.69553	0.816907	0.423077	2.2171	0	-	0.159309		Core
d__Bacteria; p__Planctomycetota; c__Phycisphaerae; o__mle1-8; f__mle1-8; g__mle1-8; s__uncultured_bacterium	0.545455	2.02593	0.672727	2.36529	0.748425	0	-	0.295455	1.56383	0.159678		Core
d__Bacteria; p__Acidobacteriota; c__Blastocatellia; o__Blastocatellales; f__Blastocatellaceae	1.08333	3.25364	0.133333	1.0328	0.0293427	1.41667	4.88521	0.4375	3.03109	0.179714	significant differences OS-CS in 2022	Core
d__Bacteria; p__Bacteroidota; c__Bacteroidia; o__Chitinophagales; f__Chitinophagaceae; g__Flavisolibacter	0.1875	1.18101	1.0125	4.85354	0.243939	0	-	3.71875	10.6778	0.00199391	significant differences OS-CS in 2023	Core
d__Bacteria; p__Proteobacteria; c__Alphaproteobacteria; o__uncultured; f__uncultured; g__uncultured; s__uncultured_soil	0	-	1.2	3.91488	0.162587	0	-	1.1875	3.48748	0.16394		Core	Exclusive organic
d__Bacteria; p__Bacteroidota; c__Bacteroidia; o__Cytophagales; f__Microscillaceae; g__Ohtaekwangia; s__metagenome	1.2	3.79473	0	-	0.36812	1	2.82843	0	-	0.381574		Core	Exclusive conventional
d__Bacteria; p__Planctomycetota; c__vadinHA49; o__vadinHA49; f__vadinHA49; g__vadinHA49; s__metagenome	0.333333	1.29544	0.866667	3.391	0.959099	0	-	0.916667	3.1196	0.161692		Core
d__Bacteria; p__Patescibacteria; c__ABY1; o__Candidatus_Uhrbacteria; f__Candidatus_Uhrbacteria; g__Candidatus_Uhrbacteria; s__Candidatus_Uhrbacteria	1.2	3.8765	0	-	0.0228031	0.694444	2.01167	0	-	0.0425075	significant differences OS-CS both years	Core	Exclusive conventional
d__Bacteria; p__Bacteroidota; c__Bacteroidia; o__Chitinophagales; f__uncultured; g__uncultured	0.333333	1.29099	0.866667	3.35659	1	0	-	0.5	1.73205	0.359317		Core
d__Bacteria; p__Patescibacteria; c__Parcubacteria; o__Candidatus_Adlerbacteria; f__Candidatus_Adlerbacteria; g__Candidatus_Adlerbacteria; s__uncultured_bacterium	1.05	3.50009	0.1375	0.951265	0.0276805	1.42188	4.64896	0	-	0.00686892	significant differences OS-CS both years	Core
d__Bacteria; p__Patescibacteria; c__Parcubacteria; o__Candidatus_Yanofskybacteria; f__Candidatus_Yanofskybacteria; g__Candidatus_Yanofskybacteria; s__Candidatus_Yanofskybacteria	0.586667	3.32004	0.6	2.05626	0.204416	0.408333	2.1004	0.0333333	0.365148	0.0961249		Core
d__Bacteria; p__Planctomycetota; c__Planctomycetes; o__Pirellulales; f__Pirellulaceae; g__Pir4_lineage; s__uncultured_Planctomycetaceae	0	-	1.18182	4.67892	0.0435441	1.18182	4.98497	3.65909	11.3362	0.41221	significant differences OS-CS in 2022	Core
d__Bacteria; p__Armatimonadota; c__Chthonomonadetes; o__Chthonomonadales; f__Chthonomonadaceae; g__Chthonomonas; s__uncultured_bacterium	0.955556	3.28188	0.222222	1.06363	0.14344	1.02778	3.46811	0.111111	0.666667	0.293846		Core
d__Bacteria; p__Proteobacteria; c__Gammaproteobacteria; o__Diplorickettsiales; f__Diplorickettsiaceae; g__Aquicella; s__uncultured_bacterium	0.973333	3.70891	0.2	1.07804	0.279184	1.31667	4.81344	0.966667	7.48777	0.0583608		Core
d__Bacteria; p__Planctomycetota; c__Planctomycetes; o__Planctomycetales; f__Rubinisphaeraceae; g__Planctomicrobium; s__uncultured_bacterium	0.64	2.2891	0.52	2.6	0.604129	0.7	2.51522	0	-	0.162587		Core
d__Bacteria; p__Gemmatimonadota; c__S0134_terrestrial_group; o__S0134_terrestrial_group; f__S0134_terrestrial_group; g__S0134_terrestrial_group; s__uncultured_bacterium	0.128571	1.07571	1.02857	3.28356	0.0295826	0.0714286	0.534522	1.46429	5.29481	0.089118	significant differences OS-CS in 2022	Core
d__Bacteria; p__Actinobacteriota; c__Acidimicrobiia; o__Microtrichales; f__Ilumatobacteraceae; g__uncultured; s__uncultured_bacterium	0	-	1.15	3.57292	0.162587	0	-	3.375	7.69307	0.079953		Core	Exclusive organic
d__Bacteria; p__Sumerlaeota; c__Sumerlaeia; o__Sumerlaeales; f__Sumerlaeaceae; g__Sumerlaea; s__uncultured_Acidobacteria	1	2.74398	0.142857	0.845154	0.0903833	0.392857	2.0788	0.535714	2.83473	1		Core
d__Bacteria; p__Proteobacteria; c__Gammaproteobacteria; o__Diplorickettsiales; f__Diplorickettsiaceae; g__Aquicella	0.433333	1.95168	0.7	3.63738	0.988912	2.66667	7.53244	0	-	0.0122043	significant differences OS-CS in 2023	Core
d__Bacteria; p__Verrucomicrobiota; c__Verrucomicrobiae; o__UA11; f__UA11; g__UA11; s__uncultured_bacterium	1.13333	3.04412	0	-	0.164394	0	-	1	3.4641	0.359317		Core
d__Bacteria; p__Actinobacteriota; c__MB-A2-108; o__MB-A2-108; f__MB-A2-108; g__MB-A2-108	1.08	3.80701	0.04	0.2	0.540049	0	-	4.9	13.9393	0.080631		Core
d__Bacteria; p__Bacteroidota; c__Bacteroidia; o__Sphingobacteriales; f__env.OPS_17; g__env.OPS_17; s__uncultured_bacterium	0.3	1.8126	0.814286	3.60472	0.399108	0	-	2.96429	9.17698	0.00358069	significant differences OS-CS in 2023	Core
d__Bacteria; p__Patescibacteria; c__Microgenomatia; o__Candidatus_Pacebacteria; f__Candidatus_Pacebacteria; g__Candidatus_Pacebacteria; s__uncultured_bacterium	0.954286	3.69656	0.148571	0.766156	0.0648846	0.635714	2.17973	0.0928571	0.776419	0.0035819	significant differences OS-CS in 2023	Core
d__Bacteria; p__Verrucomicrobiota; c__Verrucomicrobiae; o__Chthoniobacterales; f__Chthoniobacteraceae; g__Chthoniobacter; s__metagenome	0	-	1.1	3.47851	0.36812	0	-	6.5	18.3848	0.381574		Core	Exclusive organic
d__Bacteria; p__Acidobacteriota; c__Blastocatellia; o__11-24; f__11-24; g__11-24; s__uncultured_bacterium	0.6	2.7344	0.5	2.2188	1	2.4375	9.62167	2.875	7.18758	0.292259		Core
d__Bacteria; p__Proteobacteria; c__Alphaproteobacteria; o__Rhizobiales; f__Rhizobiales_Incertae_Sedis; g__Bauldia	1.1	3.38573	0	-	0.162449	4.25	9.18332	0	-	0.0388493	significant differences OS-CS in 2023	Core	Exclusive conventional
d__Bacteria; p__Acidobacteriota; c__Thermoanaerobaculia; o__Thermoanaerobaculales; f__Thermoanaerobaculaceae; g__Subgroup_10	0.214286	1.28416	0.885714	3.35591	0.434105	0.732143	2.93871	0.446429	2.38876	0.424964		Core
d__Bacteria; p__Bacteroidota; c__Bacteroidia; o__Cytophagales; f__Spirosomaceae; g__Dyadobacter; s__Dyadobacter_fermentans	0.2	0.894427	0.9	4.02492	1	0.125	0.5	0.625	2.5	1		Core
d__Bacteria; p__Proteobacteria; c__Gammaproteobacteria; o__Steroidobacterales; f__Steroidobacteraceae; g__uncultured; s__metagenome	1.1	2.69546	0	-	0.0215772	0.458333	2.24537	0	-	0.337895	significant differences OS-CS in 2022	Core	Exclusive conventional
d__Bacteria; p__Latescibacterota; c__Latescibacterota; o__Latescibacterota; f__Latescibacterota; g__Latescibacterota; s__uncultured_prokaryote	1	3.09499	0.1	0.447214	0.534056	0.375	1.5	0	-	0.348501		Core
d__Bacteria; p__Chloroflexi; c__Chloroflexia; o__Chloroflexales; f__Roseiflexaceae; g__uncultured; s__uncultured_Chloroflexi	0.866667	3.56498	0.222222	0.997472	0.432572	0.305556	1.28329	0.194444	1.16667	0.591469		Core
d__Bacteria; p__Verrucomicrobiota; c__Chlamydiae; o__Chlamydiales; f__Parachlamydiaceae; g__Neochlamydia; s__uncultured_bacterium	0.4	1.77983	0.686667	3.58808	0.474296	1.775	6.3649	0.891667	4.71507	0.141021		Core
d__Bacteria; p__Patescibacteria; c__Parcubacteria; o__Parcubacteria; f__Parcubacteria; g__Parcubacteria; s__uncultured_Parcubacteria	0.283333	1.40329	0.8	2.95618	0.444433	0.875	4.26078	0.125	0.63998	0.974674		Core
d__Bacteria; p__Acidobacteriota; c__Vicinamibacteria; o__Subgroup_9; f__Subgroup_9; g__Subgroup_9; s__uncultured_bacterium	0.48	1.75879	0.6	2.19848	0.983549	0.65	2.90689	0	-	0.342112		Core
d__Bacteria; p__Patescibacteria; c__Saccharimonadia; o__Saccharimonadales; f__Saccharimonadales; g__Saccharimonadales; s__uncultured_bacterium	0.780952	2.86551	0.295238	1.35819	0.516524	0.845238	3.45537	0.678571	2.66237	0.988662		Core
d__Bacteria; p__Planctomycetota; c__Planctomycetes; o__uncultured; f__uncultured; g__uncultured; s__uncultured_bacterium	0.075	0.349908	1	3.17845	0.359368	0.15625	0.883883	0.28125	1.59099	1		Core
d__Bacteria; p__Actinobacteriota; c__MB-A2-108; o__MB-A2-108; f__MB-A2-108; g__MB-A2-108; s__uncultured_Actinomycetales	1.06667	4.13118	0	-	0.350648	8.16667	19.6415	0	-	0.166225		Core	Exclusive conventional
d__Bacteria; p__Chloroflexi; c__Anaerolineae; o__Caldilineales; f__Caldilineaceae; g__uncultured	0	-	1.06667	4.13118	0.350648	1.58333	5.48483	4.5	15.5885	1		Core
d__Bacteria; p__Firmicutes; c__Bacilli; o__Paenibacillales; f__Paenibacillaceae; g__Paenibacillus; s__Paenibacillus_alginolyticus	1.06667	3.19523	0	-	0.164394	1.66667	5.7735	0	-	0.359317		Core	Exclusive conventional
d__Bacteria; p__Proteobacteria; c__Gammaproteobacteria; o__Burkholderiales; f__Methylophilaceae; g__MM2; s__uncultured_bacterium	1.06667	3.03472	0	-	0.164394	0.833333	2.88675	0	-	0.359317		Core	Exclusive conventional
d__Bacteria; p__Firmicutes; c__Bacilli; o__Paenibacillales; f__Paenibacillaceae; g__Paenibacillus	1.06	3.197	0	-	0.0122832	2.825	9.8238	1.15	5.12185	0.393474	significant differences OS-CS in 2022	Core
d__Bacteria; p__Proteobacteria; c__Alphaproteobacteria; o__Rhizobiales; f__Hyphomicrobiaceae; g__Hyphomicrobium	0.228571	1.35225	0.828571	2.81264	0.306818	1.42857	5.25236	1.03571	4.08685	0.98536		Core
d__Bacteria; p__Chloroflexi; c__Anaerolineae; o__Anaerolineales; f__Anaerolineaceae	1.05	3.33206	0	-	0.162587	5.875	13.331	0	-	0.079953		Core	Exclusive conventional
d__Bacteria; p__Bacteroidota; c__Bacteroidia; o__Cytophagales; f__Cytophagaceae; g__Sporocytophaga; s__uncultured_bacterium	0.375	1.39021	0.675	2.98189	0.705117	1.78125	4.87081	0.40625	2.2981	0.161691		Core
d__Bacteria; p__Patescibacteria; c__Parcubacteria; o__Parcubacteria; f__Parcubacteria; g__Parcubacteria; s__uncultured_bacterium	0.584211	2.53875	0.463158	2.40946	0.310071	0.546053	2.28395	0.0921053	0.590827	0.0576218		Core
d__Bacteria; p__Myxococcota; c__Myxococcia; o__Myxococcales; f__Myxococcaceae; g__P3OB-42; s__uncultured_bacterium	0.472727	2.08037	0.563636	1.96981	0.498282	0.204545	1.00185	0.159091	1.05529	0.586317		Core
d__Bacteria; p__Proteobacteria; c__Gammaproteobacteria; o__Legionellales; f__Legionellaceae; g__Legionella	0.433333	2.37346	0.6	3.28634	1	3.125	11.0308	1.33333	5.09618	0.948557		Core
d__Bacteria; p__Verrucomicrobiota; c__Verrucomicrobiae; o__Opitutales; f__Opitutaceae; g__Alterococcus; s__uncultured_bacterium	0.714286	2.5733	0.314286	1.85934	0.320844	1.71429	5.55016	0	-	0.0813964		Core
d__Bacteria; p__Actinobacteriota; c__Actinobacteria; o__Streptosporangiales; f__Thermomonosporaceae; g__Actinomadura	1	2.952	0	-	0.164394	0.833333	2.88675	1.58333	5.48483	1		Core
d__Bacteria; p__Planctomycetota; c__Planctomycetes; o__Gemmatales; f__Gemmataceae; g__uncultured; s__uncultured_planctomycete	0.4	1.78885	0.6	2.68328	1	0	-	1.375	3.77492	0.16394		Core
d__Bacteria; p__Planctomycetota; c__Phycisphaerae; o__CCM11a; f__CCM11a; g__CCM11a; s__uncultured_bacterium	0	-	1	2.5	0.0411303	0	-	0.8	2.54641	0.162587	significant differences OS-CS in 2022	Core	Exclusive organic
d__Bacteria; p__Chloroflexi; c__Anaerolineae; o__Anaerolineales; f__Anaerolineaceae; g__uncultured; s__uncultured_Chloroflexi	0.2	0.774597	0.8	2.39643	0.550097	0	-	0.5	1.73205	0.359317		Core
d__Bacteria; p__Patescibacteria; c__Parcubacteria; o__Candidatus_Campbellbacteria; f__Candidatus_Campbellbacteria; g__Candidatus_Campbellbacteria; s__uncultured_bacterium	0.24	1.25454	0.74	1.98782	0.0863239	0.05	0.316228	0.175	1.1068	1		Core
d__Bacteria; p__Armatimonadota; c__Chthonomonadetes; o__Chthonomonadales; f__Chthonomonadales; g__Chthonomonadales; s__uncultured_bacterium	0.457143	1.99772	0.514286	2.13828	0.764938	0.142857	1.06904	1.78571	6.52189	0.0891135		Core
d__Bacteria; p__Bacteroidota; c__Bacteroidia; o__Sphingobacteriales; f__NS11-12_marine_group; g__NS11-12_marine_group; s__uncultured_bacterium	0.514286	2.03458	0.457143	1.89958	0.673825	0.5	2.00924	0	-	0.161056		Core
d__Bacteria; p__Desulfobacterota; c__uncultured; o__uncultured; f__uncultured; g__uncultured; s__uncultured_proteobacterium	0.44	2.2	0.52	2.6	1	4.55	11.2084	0	-	0.080631		Core
d__Bacteria; p__Verrucomicrobiota; c__Verrucomicrobiae; o__Verrucomicrobiales; f__Verrucomicrobiaceae; g__Roseimicrobium; s__metagenome	0	-	0.95	4.24853	0.342112	2.5	7.07107	5.5	13.2916	0.612291		Core
d__Bacteria; p__Chloroflexi; c__Anaerolineae; o__Ardenticatenales; f__uncultured; g__uncultured; s__uncultured_Litorilinea	0.575	3.63662	0.375	2.37171	1	3.25	9.24924	2.78125	11.3953	0.449229		Core
d__Bacteria; p__Acidobacteriota; c__Subgroup_25; o__Subgroup_25; f__Subgroup_25; g__Subgroup_25; s__uncultured_soil	0.7	2.00256	0.25	1.29595	0.144229	1.46875	5.86946	0	-	0.0816335		Core
d__Bacteria; p__Bdellovibrionota; c__Bdellovibrionia; o__Bdellovibrionales; f__Bdellovibrionaceae; g__Bdellovibrio; s__uncultured_bacterium	0.1	0.447214	0.85	2.99605	0.534056	0	-	1	4	0.348501		Core
d__Bacteria; p__Proteobacteria; c__Alphaproteobacteria; o__uncultured; f__uncultured; g__uncultured; s__uncultured_Acetobacteraceae	0.95	2.62528	0	-	0.080631	0.8125	3.25	0	-	0.348501		Core	Exclusive conventional
d__Bacteria; p__Patescibacteria; c__Gracilibacteria; o__Candidatus_Peregrinibacteria; f__Candidatus_Peregrinibacteria; g__Candidatus_Peregrinibacteria; s__uncultured_bacterium	0	-	0.95	2.92853	0.162587	0.25	1	0.3125	1.25	1		Core
d__Bacteria; p__FCPU426; c__FCPU426; o__FCPU426; f__FCPU426; g__FCPU426; s__uncultured_bacterium	0.95	2.4165	0	-	0.080631	0.1875	0.75	0	-	0.348501		Core	Exclusive conventional
d__Bacteria; p__Patescibacteria; c__Gracilibacteria; o__Candidatus_Peribacteria; f__Candidatus_Peribacteria; g__Candidatus_Peribacteria; s__uncultured_bacterium	0.4	1.54919	0.533333	2.06559	1	0.25	0.866025	0	-	0.359317		Core
d__Bacteria; p__Patescibacteria; c__ABY1; o__Candidatus_Kuenenbacteria; f__Candidatus_Kuenenbacteria; g__Candidatus_Kuenenbacteria; s__uncultured_bacterium	0.825	4.3494	0.1	0.441443	0.969513	2.8125	9.57294	0	-	0.0421479	significant differences OS-CS in 2023	Core
d__Bacteria; p__Bacteroidota; c__Bacteroidia; o__Sphingobacteriales; f__Sphingobacteriaceae; g__Mucilaginibacter	0.9	2.84605	0	-	0.36812	0	-	2.625	7.42462	0.381574		Core
d__Bacteria; p__Methylomirabilota; c__Methylomirabilia; o__Rokubacteriales; f__WX65; g__WX65; s__bacterium_WX65	0.9	2.84605	0	-	0.36812	2.25	6.36396	0	-	0.381574		Core	Exclusive conventional
d__Bacteria; p__Patescibacteria; c__Parcubacteria; o__Candidatus_Nomurabacteria; f__Candidatus_Nomurabacteria; g__Candidatus_Nomurabacteria; s__uncultured_bacterium	0.376	1.83454	0.52	2.05803	0.587674	0.98	3.80319	0	-	0.0022302	significant differences OS-CS in 2023	Core
d__Bacteria; p__Acidobacteriota; c__Thermoanaerobaculia; o__Thermoanaerobaculales; f__Thermoanaerobaculaceae; g__Subgroup_10; s__uncultured_bacterium	0.654545	2.12758	0.236364	1.75292	0.10408	1.11364	4.28744	0.840909	3.54993	0.984762		Core
d__Bacteria; p__Chloroflexi; c__Anaerolineae; o__SBR1031; f__SBR1031; g__SBR1031; s__metagenome	0	-	0.88	2.4379	0.0811248	0	-	0.45	1.39454	0.162587		Core	Exclusive organic
d__Bacteria; p__Acidobacteriota; c__Acidobacteriae; o__Solibacterales; f__Solibacteraceae; g__Candidatus_Solibacter; s__uncultured_Acidobacteriales	0	-	0.866667	3.35659	0.350648	0.75	2.59808	0.5	1.73205	1		Core
d__Bacteria; p__Acidobacteriota; c__Blastocatellia; o__Pyrinomonadales; f__Pyrinomonadaceae; g__RB41; s__metagenome	0.333333	1.29099	0.533333	2.06559	1	0	-	1.58333	5.48483	0.359317		Core
d__Bacteria; p__Bacteroidota; c__Bacteroidia; o__Chitinophagales; f__Chitinophagaceae; g__UTBCD1; s__uncultured_bacterium	0.85	2.68471	0	-	0.0428145	2.90625	10.1516	0	-	0.0421479	significant differences OS-CS both years	Core	Exclusive conventional
d__Bacteria; p__Bacteroidota; c__Bacteroidia; o__Sphingobacteriales; f__Sphingobacteriaceae; g__Arcticibacter; s__uncultured_bacterium	0.85	2.62127	0	-	0.162587	1	2.70801	0	-	0.079953		Core	Exclusive conventional
d__Bacteria; p__Planctomycetota; c__Planctomycetes; o__Pirellulales; f__Pirellulaceae; g__uncultured	0.427586	1.80564	0.406897	2.08332	0.475363	1.68966	6.43957	0.931034	4.24002	0.40483		Core
d__Bacteria; p__Gemmatimonadota; c__BD2-11_terrestrial_group; o__BD2-11_terrestrial_group; f__BD2-11_terrestrial_group; g__BD2-11_terrestrial_group; s__uncultured_Gemmatimonadetes	0.166667	0.912871	0.666667	2.74595	0.544027	1	2.84376	0	-	0.0810788		Core
d__Bacteria; p__Proteobacteria; c__Gammaproteobacteria	0.475	1.86723	0.35	1.61006	0.654722	0.28125	0.92403	0	-	0.0816335		Core
d__Bacteria; p__Armatimonadota; c__Fimbriimonadia; o__Fimbriimonadales; f__Fimbriimonadaceae; g__Fimbriimonadaceae; s__uncultured_bacterium	0.4	1.74063	0.410526	2.53694	0.525992	0.631579	3.40917	1.17105	5.40219	0.705166		Core
d__Bacteria; p__Actinobacteriota; c__Thermoleophilia; o__Gaiellales; f__Gaiellaceae; g__Gaiella; s__uncultured_actinobacterium	0	-	0.8	3.09839	0.350648	2.5	8.66025	1.83333	6.35085	1		Core
d__Bacteria; p__Firmicutes; c__Bacilli; o__Bacillales; f__Bacillaceae; g__Fictibacillus	0.8	3.18812	0	-	0.0819471	2.6875	7.50672	1.21875	5.07196	0.38819		Core
d__Bacteria; p__Chloroflexi; c__Chloroflexia; o__Thermomicrobiales; f__AKYG1722; g__AKYG1722; s__uncultured_soil	0.56	2.8	0.24	1.2	1	1.65	5.204	0.5	2.23607	0.534056		Core
d__Bacteria; p__Chloroflexi; c__TK10; o__TK10; f__TK10; g__TK10	0.533333	2.35398	0.266667	1.54992	0.643809	1	3.69589	1.14583	3.94639	0.981705		Core
d__Bacteria; p__Acidobacteriota; c__Blastocatellia; o__Blastocatellales; f__Blastocatellaceae; g__Stenotrophobacter; s__uncultured_soil	0	-	0.8	2.52982	0.36812	0	-	1.875	5.3033	0.381574		Core	Exclusive organic
d__Bacteria; p__Bacteroidota; c__Bacteroidia; o__Chitinophagales; f__uncultured; g__uncultured; s__uncultured_soil	0	-	0.8	2.52982	0.36812	0	-	1.625	4.59619	0.381574		Core	Exclusive organic
d__Bacteria; p__Armatimonadota; c__Fimbriimonadia; o__Fimbriimonadales; f__Fimbriimonadaceae; g__Fimbriimonadaceae	0.2	0.615587	0.6	2.68328	0.614615	1.25	3.49285	0	-	0.16394		Core
d__Bacteria; p__Gemmatimonadota; c__Longimicrobia; o__Longimicrobiales; f__Longimicrobiaceae; g__Longimicrobiaceae; s__uncultured_Gemmatimonadetes	0.8	1.68655	0	-	0.167489	1.25	3.53553	0	-	0.381574		Core	Exclusive conventional
d__Bacteria; p__Planctomycetota; c__Planctomycetes; o__Planctomycetales; f__Rubinisphaeraceae; g__uncultured; s__uncultured_bacterium	0	-	0.8	3.09839	0.350648	0	-	1.16667	2.75791	0.166225		Core	Exclusive organic
d__Bacteria; p__Acidobacteriota; c__Acidobacteriae; o__PAUC26f; f__PAUC26f; g__PAUC26f	0.8	2.24245	0	-	0.164394	1.08333	3.75278	0	-	0.359317		Core	Exclusive conventional
d__Bacteria; p__Proteobacteria; c__Gammaproteobacteria; o__Burkholderiales; f__Oxalobacteraceae; g__Massilia; s__Duganella_sp.	0.8	2.52982	0	-	0.36812	1	2.82843	0	-	0.381574		Core	Exclusive conventional
d__Bacteria; p__Myxococcota; c__bacteriap25; o__bacteriap25; f__bacteriap25; g__bacteriap25; s__unidentified	0.8	2.14476	0	-	0.164394	0.5	1.73205	0	-	0.359317		Core	Exclusive conventional
d__Bacteria; p__Bacteroidota; c__Kapabacteria; o__Kapabacteriales; f__Kapabacteriales; g__Kapabacteriales; s__uncultured_bacterium	0.276923	1.13891	0.492308	2.37252	0.520352	1	3.59193	0.307692	1.74377	0.393824		Core
d__Bacteria; p__Patescibacteria; c__Dojkabacteria; o__Dojkabacteria; f__Dojkabacteria; g__Dojkabacteria; s__uncultured_bacterium	0.530769	3.65188	0.230769	1.03083	0.998318	1.06731	3.06329	0.0480769	0.49029	0.000490509	significant differences OS-CS in 2023	Core
d__Bacteria; p__Planctomycetota; c__Planctomycetes; o__Pirellulales; f__Pirellulaceae; g__Pir4_lineage; s__wastewater_metagenome	0.36	1.8	0.4	2	1	7.6	16.1942	0	-	0.0401613	significant differences OS-CS in 2023	Core
d__Bacteria; p__Patescibacteria; c__Microgenomatia; o__Candidatus_Collierbacteria; f__Candidatus_Collierbacteria; g__Candidatus_Collierbacteria; s__uncultured_bacterium	0.76	2.20378	0	-	0.0811248	1.05	3.42552	0	-	0.162587		Core	Exclusive conventional
d__Bacteria; p__Chloroflexi; c__Anaerolineae; o__RBG-13-54-9; f__RBG-13-54-9; g__RBG-13-54-9; s__uncultured_Chloroflexi	0	-	0.75	2.7314	0.162587	0	-	0.875	2.62996	0.16394		Core	Exclusive organic
d__Bacteria; p__Acidobacteriota; c__Acidobacteriae; o__Subgroup_15; f__Subgroup_15; g__Subgroup_15; s__uncultured_bacterium	0.75	2.07428	0	-	0.080631	0.75	3	0	-	0.348501		Core	Exclusive conventional
d__Bacteria; p__Verrucomicrobiota; c__Verrucomicrobiae; o__Pedosphaerales; f__Pedosphaeraceae; g__Ellin516; s__uncultured_bacterium	0.75	1.86025	0	-	0.080631	0.75	3	0	-	0.348501		Core	Exclusive conventional
d__Bacteria; p__Patescibacteria; c__ABY1; o__Candidatus_Magasanikbacteria; f__Candidatus_Magasanikbacteria; g__Candidatus_Magasanikbacteria; s__Candidatus_Uhrbacteria	0.15	0.67082	0.6	1.95744	0.534056	0.625	2.5	0	-	0.348501		Core
d__Bacteria; p__Proteobacteria; c__Gammaproteobacteria; o__uncultured; f__uncultured; g__uncultured	0.266667	1.0328	0.466667	1.80739	1	1.08333	3.75278	0	-	0.359317		Core
d__Bacteria; p__Proteobacteria; c__Gammaproteobacteria; o__uncultured; f__uncultured; g__uncultured; s__uncultured_bacterium	0.466667	1.80739	0.266667	1.0328	1	0	-	0.25	0.866025	0.359317		Core
d__Bacteria; p__Chloroflexi; c__Anaerolineae; o__Ardenticatenales; f__uncultured; g__uncultured	0.733333	2.89986	0	-	0.160802	3.29167	7.86561	0	-	0.0410417	significant differences OS-CS in 2023	Core	Exclusive conventional
d__Bacteria; p__Proteobacteria; c__Gammaproteobacteria; o__Gammaproteobacteria; f__Gammaproteobacteria; g__Gammaproteobacteria; s__uncultured_bacterium	0.733333	2.15362	0	-	0.164394	1.75	6.06218	0	-	0.359317		Core	Exclusive conventional
d__Bacteria; p__Actinobacteriota; c__Thermoleophilia; o__uncultured; f__uncultured; g__uncultured; s__uncultured_bacterium	0.16	0.8	0.56	2.8	1	0.95	4.24853	2.1	6.85105	0.573704		Core
d__Bacteria; p__Bacteroidota; c__Bacteroidia; o__Sphingobacteriales; f__env.OPS_17; g__env.OPS_17	0.561905	2.39761	0.152381	1.17491	0.147497	0.52381	2.1536	2.38095	8.82481	0.358867		Core
d__Bacteria; p__Proteobacteria; c__Alphaproteobacteria; o__Rhizobiales; f__Rhizobiales_Incertae_Sedis; g__uncultured; s__uncultured_bacterium	0.7	2.17885	0	-	0.162587	0	-	3.25	8.88069	0.163721		Core
d__Bacteria; p__Verrucomicrobiota; c__Verrucomicrobiae; o__Pedosphaerales; f__Pedosphaeraceae; g__Ellin517	0.7	2.21359	0	-	0.36812	0	-	2.25	6.36396	0.381574		Core
d__Bacteria; p__Planctomycetota; c__Phycisphaerae; o__Tepidisphaerales; f__Tepidisphaeraceae; g__Tepidisphaeraceae; s__uncultured_bacterium	0	-	0.7	2.21359	0.36812	0	-	1.375	3.88909	0.381574		Core	Exclusive organic
d__Bacteria; p__Acidobacteriota; c__Subgroup_22; o__Subgroup_22; f__Subgroup_22; g__Subgroup_22	0.7	2.21359	0	-	0.36812	0	-	0.5	1.41421	0.381574		Core
d__Bacteria; p__Planctomycetota; c__Planctomycetes; o__Isosphaerales; f__Isosphaeraceae; g__Singulisphaera	0.68	3.4	0	-	0.337055	3.2	8.19242	2.05	9.16788	0.349723		Core
d__Bacteria; p__Proteobacteria; c__Gammaproteobacteria; o__Diplorickettsiales; f__Diplorickettsiaceae; g__uncultured	0.44	1.8753	0.24	1.20475	0.421438	0.575	2.17076	0.3	1.89737	0.332959		Core
d__Bacteria; p__Bacteroidota; c__Bacteroidia; o__Cytophagales; f__Microscillaceae; g__Ohtaekwangia	0.666667	2.58199	0	-	0.350648	0.833333	2.88675	3.08333	10.681	1		Core
d__Bacteria; p__Planctomycetota; c__Planctomycetes; o__Pirellulales; f__Pirellulaceae; g__Blastopirellula; s__uncultured_bacterium	0.666667	1.79947	0	-	0.164394	0	-	0.583333	2.02073	0.359317		Core
d__Bacteria; p__Bacteroidota; c__Bacteroidia; o__Chitinophagales; f__37-13; g__37-13	0.466667	2.02967	0.2	1.09545	0.321449	0.416667	1.41165	0	-	0.161597		Core
d__Bacteria; p__Planctomycetota; c__Planctomycetes; o__Gemmatales; f__Gemmataceae; g__Fimbriiglobus	0	-	0.65	2.90689	0.342112	0.625	2.5	1.6875	5.5584	0.576287		Core
d__Bacteria; p__Proteobacteria; c__Gammaproteobacteria; o__Gammaproteobacteria_Incertae_Sedis; f__Unknown_Family; g__Candidatus_Berkiella; s__uncultured_bacterium	0.65	2.00722	0	-	0.162587	1	2.82843	0	-	0.16394		Core	Exclusive conventional
d__Bacteria; p__Cyanobacteria; c__Vampirivibrionia; o__Obscuribacterales; f__Obscuribacteraceae; g__Obscuribacteraceae; s__uncultured_bacterium	0.6	1.95818	0.0333333	0.182574	0.289207	0.5	1.79371	0	-	0.161692		Core
d__Bacteria; p__Gemmatimonadota; c__Gemmatimonadetes; o__Gemmatimonadales; f__Gemmatimonadaceae; g__uncultured; s__Acidobacteria_bacterium	0.633333	1.67091	0	-	0.0215693	0.333333	1.63299	0	-	0.337895	significant differences OS-CS in 2022	Core	Exclusive conventional
d__Bacteria; p__Proteobacteria; c__Gammaproteobacteria; o__Diplorickettsiales; f__Diplorickettsiaceae; g__uncultured; s__uncultured_bacterium	0.4	1.95339	0.222222	1.06821	0.521232	0.277778	1.17751	0.263889	1.29998	0.50007		Core
d__Bacteria; p__Latescibacterota; c__Latescibacterota; o__Latescibacterota; f__Latescibacterota; g__Latescibacterota; s__metagenome	0.32	1.49065	0.3	2.12132	0.329743	5.225	14.1792	0.1	0.632456	0.0441834	significant differences OS-CS in 2023	Core
d__Bacteria; p__Proteobacteria; c__Alphaproteobacteria; o__uncultured; f__uncultured; g__uncultured; s__bacterium_enrichment	0.28	1.4	0.32	1.6	1	0.95	4.24853	1.55	4.77356	0.614695		Core
d__Bacteria; p__Elusimicrobiota; c__Elusimicrobia; o__Lineage_IV; f__Lineage_IV; g__Lineage_IV; s__uncultured_bacterium	0.2	0.774597	0.4	1.54919	1	0	-	0.166667	0.57735	0.359317		Core
d__Bacteria; p__Proteobacteria; c__Gammaproteobacteria; o__Cellvibrionales; f__Halieaceae; g__OM60(NOR5)_clade; s__uncultured_bacterium	0	-	0.6	2.68328	0.342112	0.8125	3.25	2.6875	7.34592	0.526521		Core
d__Bacteria; p__Chloroflexi; c__JG30-KF-CM66; o__JG30-KF-CM66; f__JG30-KF-CM66; g__JG30-KF-CM66; s__uncultured_bacterium	0	-	0.6	2.32379	0.350648	1.75	6.06218	0.25	0.866025	1		Core
d__Bacteria; p__Acidobacteriota; c__Subgroup_25; o__Subgroup_25; f__Subgroup_25; g__Subgroup_25; s__uncultured_Acidobacteria	0	-	0.6	1.89737	0.36812	0	-	1.5	4.24264	0.381574		Core	Exclusive organic
d__Bacteria; p__Proteobacteria; c__Alphaproteobacteria; o__Sphingomonadales; f__Sphingomonadaceae; g__Sphingosinicella; s__uncultured_bacterium	0.6	1.89737	0	-	0.36812	0	-	1.5	4.24264	0.381574		Core
d__Bacteria; p__Chloroflexi; c__Anaerolineae; o__Ardenticatenales; f__Ardenticatenaceae; g__uncultured; s__uncultured_bacterium	0	-	0.6	1.89737	0.36812	0.625	1.76777	0	-	0.381574		Core
d__Bacteria; p__Hydrogenedentes; c__Hydrogenedentia; o__Hydrogenedentiales; f__Hydrogenedensaceae; g__Hydrogenedensaceae; s__uncultured_bacterium	0.55	1.76143	0	-	0.162587	0.6875	2.08866	0	-	0.16394		Core	Exclusive conventional
d__Bacteria; p__Patescibacteria; c__Parcubacteria	0.417391	1.48668	0.130435	0.655901	0.111635	1.48913	6.52046	0	-	0.00724465	significant differences OS-CS in 2023	Core
d__Bacteria; p__Verrucomicrobiota; c__Verrucomicrobiae; o__Pedosphaerales; f__Pedosphaeraceae; g__Ellin517; s__uncultured_bacterium	0.533333	2.06559	0	-	0.350648	0	-	5.08333	12.0262	0.166225		Core
d__Bacteria; p__Bacteroidota; c__Bacteroidia; o__Chitinophagales; f__Chitinophagaceae; g__uncultured; s__uncultured_bacterium	0	-	0.533333	2.02967	0.160742	0	-	2.5	6.05769	0.0410417	significant differences OS-CS in 2023	Core	Exclusive organic
d__Bacteria; p__Patescibacteria; c__Microgenomatia; o__Candidatus_Pacebacteria; f__Candidatus_Pacebacteria; g__Candidatus_Pacebacteria; s__uncultured_Chloroflexi	0	-	0.533333	2.06559	0.350648	0.416667	1.44338	0.416667	1.44338	1		Core
d__Bacteria; p__Patescibacteria; c__Parcubacteria; o__Candidatus_Vogelbacteria; f__Candidatus_Vogelbacteria; g__Candidatus_Vogelbacteria	0.533333	2.06559	0	-	0.350648	0.833333	2.58785	0	-	0.166225		Core	Exclusive conventional
d__Bacteria; p__Chloroflexi; c__Anaerolineae; o__Anaerolineales; f__Anaerolineaceae; g__uncultured; s__uncultured_Anaerolineaceae	0.2	0.774597	0.333333	1.29099	1	0.25	0.866025	0	-	0.359317		Core
d__Bacteria; p__Patescibacteria; c__Microgenomatia; o__Candidatus_Woesebacteria; f__Candidatus_Woesebacteria; g__Candidatus_Woesebacteria; s__uncultured_bacterium	0	-	0.533333	1.45733	0.164394	0.0833333	0.288675	0	-	0.359317		Core
d__Bacteria; p__Proteobacteria; c__Alphaproteobacteria; o__Sphingomonadales; f__Sphingomonadaceae; g__Altererythrobacter	0.5	2.23607	0	-	0.342112	3.375	7.50888	0	-	0.079953		Core	Exclusive conventional
d__Bacteria; p__Patescibacteria; c__Parcubacteria; o__Candidatus_Colwellbacteria; f__Candidatus_Colwellbacteria; g__Candidatus_Colwellbacteria; s__Candidatus_Harrisonbacteria	0.5	1.58114	0	-	0.36812	0.625	1.76777	0	-	0.381574		Core	Exclusive conventional
d__Bacteria; p__Patescibacteria	0.3	1.34164	0.2	0.695852	0.614695	0.25	1	0	-	0.348501		Core
d__Bacteria; p__Acidobacteriota; c__Thermoanaerobaculia; o__Thermoanaerobaculales; f__Thermoanaerobaculaceae; g__Subgroup_10; s__uncultured_prokaryote	0.5	1.31789	0	-	0.080631	0.25	1	0	-	0.348501		Core	Exclusive conventional
d__Bacteria; p__Patescibacteria; c__Berkelbacteria; o__Berkelbacteria; f__Berkelbacteria; g__Berkelbacteria; s__uncultured_bacterium	0.428571	1.91539	0.0571429	0.376318	0.235498	0.410714	2.03404	0.553571	2.54358	0.739229		Core
d__Bacteria; p__Proteobacteria; c__Alphaproteobacteria; o__Rhizobiales; f__Rhodomicrobiaceae; g__Rhodomicrobium; s__uncultured_bacterium	0.48	1.8735	0	-	0.161513	3.25	7.15891	0	-	0.0401613	significant differences OS-CS in 2023	Core	Exclusive conventional
d__Bacteria; p__Myxococcota; c__Polyangia; o__Polyangiales; f__Sandaracinaceae; g__uncultured; s__uncultured_bacterium	0.48	1.5308	0	-	0.0811679	0.9	4.02492	0.3	1.34164	1		Core
d__Bacteria; p__Bacteroidota; c__Bacteroidia; o__Cytophagales; f__Hymenobacteraceae; g__Adhaeribacter	0	-	0.466667	2.06336	0.160802	1.91667	6.90883	2.875	9.29849	0.683012		Core
d__Bacteria; p__Firmicutes; c__Bacilli; o__Bacillales; f__Planococcaceae; g__Paenisporosarcina	0.45	1.79672	0	-	0.0819637	3	9.60175	3.21875	10.4194	0.989408		Core
d__Bacteria; p__Proteobacteria; c__Alphaproteobacteria; o__Tistrellales; f__Geminicoccaceae; g__uncultured; s__uncultured_bacterium	0	-	0.45	2.01246	0.342112	1.3125	5.25	3.75	10.4083	0.526521		Core
d__Bacteria; p__Bacteroidota; c__Bacteroidia; o__Chitinophagales; f__Chitinophagaceae	0.44	2.49211	0	-	0.15939	3.75	13.3623	1.7	4.82089	0.554198		Core
d__Bacteria; p__Patescibacteria; c__Microgenomatia; o__Candidatus_Pacebacteria; f__Candidatus_Pacebacteria; g__Candidatus_Pacebacteria	0.44	1.52971	0	-	0.161513	2.65	5.55617	0	-	0.0401268	significant differences OS-CS in 2023	Core	Exclusive conventional
d__Bacteria; p__Patescibacteria; c__Parcubacteria; o__Candidatus_Terrybacteria; f__Candidatus_Terrybacteria; g__Candidatus_Terrybacteria; s__uncultured_bacterium	0	-	0.44	1.08321	0.0411963	0	-	0.15	0.67082	0.342112	significant differences OS-CS in 2022	Core	Exclusive organic
d__Bacteria; p__Chloroflexi; c__Chloroflexia; o__Chloroflexales; f__Roseiflexaceae; g__uncultured; s__uncultured_soil	0.433333	1.38174	0	-	0.081523	0.5	1.71945	0.208333	1.02062	0.555346		Core
d__Bacteria; p__Patescibacteria; c__ABY1; o__Candidatus_Uhrbacteria; f__Candidatus_Uhrbacteria; g__Candidatus_Uhrbacteria; s__uncultured_bacterium	0.428571	2.53546	0	-	0.331335	5.53571	12.3633	0.428571	1.66508	0.0530022		Core
d__Bacteria; p__Verrucomicrobiota; c__Chlamydiae; o__Chlamydiales; f__Simkaniaceae; g__uncultured; s__uncultured_bacterium	0.376471	1.93942	0.0352941	0.325396	0.0954922	3.14706	10.4856	0.0882353	0.727607	0.00244541	significant differences OS-CS in 2023	Core
d__Bacteria; p__Chloroflexi; c__Chloroflexia; o__Thermomicrobiales; f__JG30-KF-CM45; g__JG30-KF-CM45; s__uncultured_bacterium	0.4	2.52982	0	-	0.32956	2.375	9.14665	2.75	7.84939	0.682615		Core
d__Bacteria; p__Bacteroidota; c__Bacteroidia; o__Cytophagales; f__Microscillaceae; g__Ohtaekwangia; s__uncultured_bacterium	0.4	1.54919	0	-	0.350648	0	-	5.08333	12.5442	0.166225		Core
d__Bacteria; p__Proteobacteria; c__Alphaproteobacteria; o__Defluviicoccales; f__uncultured; g__uncultured; s__uncultured_bacterium	0.4	1.78885	0	-	0.342112	2.9375	6.38194	0	-	0.079953		Core	Exclusive conventional
d__Bacteria; p__Gemmatimonadota; c__BD2-11_terrestrial_group; o__BD2-11_terrestrial_group; f__BD2-11_terrestrial_group; g__BD2-11_terrestrial_group	0.4	1.54919	0	-	0.350648	1.75	4.13686	0	-	0.166225		Core	Exclusive conventional
d__Bacteria; p__Desulfobacterota; c__Desulfuromonadia; o__PB19; f__PB19; g__PB19; s__metagenome	0.4	1.26491	0	-	0.36812	1.375	3.88909	0	-	0.381574		Core	Exclusive conventional
d__Bacteria; p__Armatimonadota; c__uncultured; o__uncultured; f__uncultured; g__uncultured; s__uncultured_bacterium	0	-	0.4	1.54919	0.350648	0.583333	2.02073	0.583333	2.02073	1		Core
d__Bacteria; p__Bacteroidota; c__Bacteroidia; o__Cytophagales; f__Hymenobacteraceae; g__Hymenobacter; s__Hymenobacter_sp.	0	-	0.4	1.26491	0.36812	0	-	1	2.82843	0.381574		Core	Exclusive organic
d__Bacteria; p__Dependentiae; c__Babeliae; o__Babeliales; f__Vermiphilaceae; g__Vermiphilaceae	0.4	1.32873	0	-	0.081523	0.916667	2.6196	0	-	0.0810319		Core	Exclusive conventional
d__Bacteria; p__Proteobacteria; c__Gammaproteobacteria; o__Burkholderiales; f__Methylophilaceae; g__Methylobacillus; s__uncultured_soil	0.4	1.54919	0	-	0.350648	0.916667	2.23437	0	-	0.166225		Core	Exclusive conventional
d__Bacteria; p__Patescibacteria; c__Parcubacteria; o__Candidatus_Yanofskybacteria; f__Candidatus_Yanofskybacteria; g__Candidatus_Yanofskybacteria	0.4	1.27321	0	-	0.162587	0.6875	1.95683	0	-	0.16394		Core	Exclusive conventional
d__Bacteria; p__Patescibacteria; c__WWE3; o__WWE3; f__WWE3; g__WWE3; s__bacterium_enrichment	0.333333	1.20605	0.0444444	0.298142	0.166838	1	3.14416	0	-	0.042518	significant differences OS-CS in 2023	Core
d__Bacteria; p__Actinobacteriota; c__Actinobacteria; o__Propionibacteriales; f__Nocardioidaceae; g__Nocardioides	0.366667	2.00832	0	-	0.333711	1.66667	8.16497	6.875	17.7943	0.167432		Core
d__Bacteria; p__Verrucomicrobiota; c__Chlamydiae; o__Chlamydiales; f__Parachlamydiaceae; g__Neochlamydia; s__metagenome	0.363636	1.35214	0	-	0.0232543	1.86364	6.38891	0.363636	2.41209	0.0985193	significant differences OS-CS in 2022	Core
d__Bacteria; p__Verrucomicrobiota; c__Chlamydiae; o__Chlamydiales	0.36	1.25433	0	-	0.161513	1.25	2.8261	0	-	0.0401613	significant differences OS-CS in 2023	Core	Exclusive conventional
d__Bacteria; p__Patescibacteria; c__Parcubacteria; o__Candidatus_Moranbacteria; f__Candidatus_Moranbacteria; g__Candidatus_Moranbacteria; s__uncultured_soil	0.36	1.31909	0	-	0.161513	1.05	2.70429	0	-	0.080631		Core	Exclusive conventional
d__Bacteria; p__Entotheonellaeota; c__Entotheonellia; o__Entotheonellales; f__Entotheonellaceae; g__Entotheonellaceae; s__uncultured_bacterium	0.333333	1.29099	0	-	0.350648	2.33333	5.29723	0	-	0.0788056		Core	Exclusive conventional
d__Bacteria; p__Verrucomicrobiota; c__Verrucomicrobiae; o__Verrucomicrobiales; f__DEV007; g__DEV007; s__uncultured_bacterium	0	-	0.333333	1.29099	0.350648	0	-	1.16667	2.75791	0.166225		Core	Exclusive organic
d__Bacteria; p__Planctomycetota; c__Phycisphaerae; o__Phycisphaerales; f__Phycisphaeraceae; g__SM1A02; s__uncultured_bacterium	0	-	0.32	0.988264	0.0811679	2.25	6.94243	0	-	0.162587		Core
d__Bacteria; p__Gemmatimonadota; c__AKAU4049; o__AKAU4049; f__AKAU4049; g__AKAU4049; s__uncultured_bacterium	0.08	0.4	0.24	1.2	1	0.3	0.978721	0.35	1.56525	0.614695		Core
d__Bacteria; p__Proteobacteria; c__Alphaproteobacteria; o__Holosporales; f__Holosporaceae; g__uncultured; s__uncultured_bacterium	0	-	0.314286	1.85934	0.331335	1.67857	4.39742	2.42857	8.11231	0.775483		Core
d__Bacteria; p__Patescibacteria; c__ABY1; o__Candidatus_Kerfeldbacteria; f__Candidatus_Kerfeldbacteria; g__Candidatus_Kerfeldbacteria; s__uncultured_bacterium	0.2	0.615587	0.1	0.447214	0.573359	0.375	1.5	0	-	0.348501		Core
d__Bacteria; p__Verrucomicrobiota; c__Verrucomicrobiae; o__Chthoniobacterales; f__Xiphinematobacteraceae; g__Candidatus_Xiphinematobacter	0.3	1.317	0	-	0.160802	0	-	10.7083	26.404	0.0410417	significant differences OS-CS in 2023	Core
d__Bacteria; p__Patescibacteria; c__ABY1; o__Candidatus_Magasanikbacteria; f__Candidatus_Magasanikbacteria; g__Candidatus_Magasanikbacteria; s__metagenome	0.3	1.34164	0	-	0.342112	1.9375	4.53826	0	-	0.079953		Core	Exclusive conventional
d__Bacteria; p__Patescibacteria; c__Parcubacteria; o__GWA2-38-13b; f__GWA2-38-13b; g__GWA2-38-13b	0	-	0.3	0.948683	0.36812	0	-	0.375	1.06066	0.381574		Core	Exclusive organic
d__Bacteria; p__SAR324_clade(Marine_group_B); c__SAR324_clade(Marine_group_B); o__SAR324_clade(Marine_group_B); f__SAR324_clade(Marine_group_B); g__SAR324_clade(Marine_group_B); s__uncultured_bacterium	0.3	0.948683	0	-	0.36812	0.375	1.06066	0	-	0.381574		Core	Exclusive conventional
d__Bacteria; p__Dependentiae; c__Babeliae; o__Babeliales; f__Babeliaceae; g__Babeliaceae; s__uncultured_bacterium	0.28	1.4	0	-	0.337055	1.15	2.70039	0	-	0.0401613	significant differences OS-CS in 2023	Core	Exclusive conventional
d__Bacteria; p__Verrucomicrobiota; c__Verrucomicrobiae; o__Chthoniobacterales; f__Chthoniobacteraceae; g__Chthoniobacter; s__uncultured_Verrucomicrobiales	0	-	0.266667	1.0328	0.350648	0	-	4.5	10.5443	0.166225		Core	Exclusive organic
d__Bacteria; p__Planctomycetota; c__Planctomycetes; o__Pirellulales; f__Pirellulaceae	0	-	0.266667	1.0328	0.350648	1.58333	4.16606	1.08333	3.75278	0.58067		Core
d__Bacteria; p__Bacteroidota; c__Bacteroidia; o__Cytophagales; f__Microscillaceae; g__uncultured; s__uncultured_Flexibacter	0.266667	1.0328	0	-	0.350648	1.91667	4.7186	0	-	0.166225		Core	Exclusive conventional
d__Bacteria; p__Planctomycetota; c__Planctomycetes; o__Pirellulales; f__Pirellulaceae; g__Rhodopirellula; s__uncultured_Pirellula	0.266667	1.0328	0	-	0.350648	0.75	2.59808	1.08333	3.75278	1		Core
d__Bacteria; p__Elusimicrobiota; c__Lineage_IIb; o__Lineage_IIb; f__Lineage_IIb; g__Lineage_IIb; s__uncultured_soil	0.266667	1.0328	0	-	0.350648	0	-	1.75	4.71217	0.166225		Core
d__Bacteria; p__Chloroflexi; c__Chloroflexia; o__Thermomicrobiales; f__AKYG1722; g__AKYG1722; s__uncultured_bacterium	0.25	1.11803	0	-	0.342112	5.3125	11.5972	0	-	0.079953		Core	Exclusive conventional
d__Bacteria; p__Patescibacteria; c__Parcubacteria; o__Candidatus_Kaiserbacteria; f__Candidatus_Kaiserbacteria; g__Candidatus_Kaiserbacteria	0.25	0.786398	0	-	0.162587	0.6875	2.75	0.5625	2.25	1		Core
d__Bacteria; p__Dependentiae; c__Babeliae; o__Babeliales; f__Vermiphilaceae; g__Vermiphilaceae; s__uncultured_bacterium	0.05	0.387298	0.183333	0.892372	0.31526	1.6875	5.20293	0.395833	1.92121	0.138103		Core
d__Bacteria; p__Planctomycetota; c__Planctomycetes; o__Pirellulales; f__Pirellulaceae; g__Blastopirellula; s__metagenome	0	-	0.233333	0.897634	0.160802	0.375	1.83712	0.916667	2.18526	0.192625		Core
d__Bacteria; p__Verrucomicrobiota; c__Chlamydiae; o__Chlamydiales; f__Parachlamydiaceae; g__Neochlamydia	0.16	0.90105	0.0533333	0.46188	0.31894	2.1	4.82121	0	-	0.00028936	significant differences OS-CS in 2023	Core
d__Bacteria; p__Planctomycetota; c__Planctomycetes; o__Pirellulales; f__Pirellulaceae; g__Pirellula; s__metagenome	0.2	0.774597	0	-	0.350648	0	-	2.66667	7.54783	0.166225		Core
d__Bacteria; p__Verrucomicrobiota; c__Verrucomicrobiae; o__Chthoniobacterales; f__Terrimicrobiaceae; g__Terrimicrobium	0.2	0.632456	0	-	0.36812	1.375	3.88909	0	-	0.381574		Core	Exclusive conventional
d__Bacteria; p__Sumerlaeota; c__Sumerlaeia; o__Sumerlaeales; f__Sumerlaeaceae; g__Sumerlaea; s__uncultured_soil	0.2	0.774597	0	-	0.350648	0.416667	1.1645	0.75	2.59808	0.651291		Core
d__Bacteria; p__Bdellovibrionota; c__Bdellovibrionia; o__Bdellovibrionales; f__Bdellovibrionaceae; g__Bdellovibrio	0.2	0.774597	0	-	0.350648	0.583333	2.02073	0.333333	1.1547	1		Core
d__Bacteria; p__Actinobacteriota; c__Acidimicrobiia; o__uncultured; f__uncultured; g__uncultured; s__uncultured_actinobacterium	0	-	0.2	0.632456	0.36812	0	-	0.875	2.47487	0.381574		Core	Exclusive organic
d__Bacteria; p__Patescibacteria; c__Parcubacteria; o__Candidatus_Yonathbacteria; f__Candidatus_Yonathbacteria; g__Candidatus_Yonathbacteria; s__uncultured_bacterium	0	-	0.2	0.632456	0.36812	0	-	0.75	2.12132	0.381574		Core	Exclusive organic
d__Bacteria; p__WS2; c__WS2; o__WS2; f__WS2; g__WS2; s__uncultured_Firmicutes	0.2	0.632456	0	-	0.36812	0.625	1.76777	0	-	0.381574		Core	Exclusive conventional
d__Bacteria; p__Dadabacteria; c__Dadabacteriia; o__Dadabacteriales; f__Dadabacteriales; g__Dadabacteriales; s__uncultured_soil	0.2	0.632456	0	-	0.36812	0.375	1.06066	0	-	0.381574		Core	Exclusive conventional
d__Bacteria; p__Actinobacteriota; c__Actinobacteria; o__Glycomycetales; f__Glycomycetaceae; g__Glycomyces; s__Glycomyces_harbinensis	0.133333	0.516398	0	-	0.350648	0	-	2.41667	5.7439	0.166225		Core
d__Bacteria; p__Bdellovibrionota; c__Bdellovibrionia; o__Bdellovibrionales; f__Bdellovibrionaceae; g__OM27_clade; s__uncultured_bacterium	0	-	0.133333	0.516398	0.350648	2.08333	4.87029	0	-	0.166225		Core
d__Bacteria; p__Proteobacteria; c__Alphaproteobacteria; o__uncultured; f__uncultured; g__uncultured; s__uncultured_Rhodospirillaceae	0.133333	0.516398	0	-	0.350648	1.58333	4.16606	0	-	0.166225		Core	Exclusive conventional
d__Bacteria; p__Myxococcota; c__Polyangia; o__Polyangiales; f__Sandaracinaceae; g__uncultured; s__uncultured_Polyangiaceae	0.133333	0.516398	0	-	0.350648	0.166667	0.57735	0.916667	3.17543	1		Core
d__Bacteria; p__Bacteroidota; c__SJA-28; o__SJA-28; f__SJA-28; g__SJA-28; s__uncultured_Chlorobi	0.1	0.316228	0	-	0.36812	0.25	0.707107	0	-	0.381574		Core	Exclusive conventional
d__Bacteria; p__Acidobacteriota; c__Subgroup_20; o__Subgroup_20; f__Subgroup_20; g__Subgroup_20; s__uncultured_bacterium	0.0666667	0.258199	0	-	0.350648	0.416667	1.44338	0.25	0.866025	1		Core
d__Bacteria; p__Sumerlaeota; c__Sumerlaeia; o__Sumerlaeales; f__Sumerlaeaceae; g__Sumerlaea; s__uncultured_bacterium	0	-	0.05	0.223607	0.342112	1.3125	3.09233	0	-	0.0798449		Core
d__Bacteria; p__Entotheonellaeota; c__Entotheonellia; o__Entotheonellales; f__Entotheonellaceae; g__Entotheonellaceae	0	-	13	29.0689	0.423711	0	-	0	-	-		Exclusive 2022	Exclusive organic
d__Bacteria; p__Entotheonellaeota; c__Entotheonellia; o__Entotheonellales; f__Entotheonellaceae; g__Entotheonellaceae; s__metagenome	0	-	8.33333	17.6824	0.0797252	0	-	0	-	-		Exclusive 2022	Exclusive organic
d__Bacteria; p__Acidobacteriota; c__Subgroup_22; o__Subgroup_22; f__Subgroup_22; g__Subgroup_22; s__uncultured_Holophaga	0	-	8.2	17.8001	0.168078	0	-	0	-	-		Exclusive 2022	Exclusive organic
d__Bacteria; p__Proteobacteria; c__Gammaproteobacteria; o__Burkholderiales; f__TRA3-20; g__TRA3-20; s__uncultured_Nitrosomonadaceae	0	-	8	17.8885	0.423711	0	-	0	-	-		Exclusive 2022	Exclusive organic
d__Bacteria; p__Proteobacteria; c__Gammaproteobacteria; o__Burkholderiales; f__SC-I-84; g__SC-I-84; s__uncultured_Nitrosomonadaceae	0	-	6.73333	14.5232	0.0797252	0	-	0	-	-		Exclusive 2022	Exclusive organic
d__Bacteria; p__Actinobacteriota; c__Acidimicrobiia; o__Microtrichales; f__uncultured; g__uncultured	0	-	6.6	14.758	0.423711	0	-	0	-	-		Exclusive 2022	Exclusive organic
d__Bacteria; p__Acidobacteriota; c__Acidobacteriae; o__Solibacterales; f__Solibacteraceae; g__Candidatus_Solibacter; s__bacterium_Ellin7504	6.6	14.758	0	-	0.423711	0	-	0	-	-		Exclusive 2022	Exclusive conventional
d__Bacteria; p__Actinobacteriota; c__Thermoleophilia; o__Solirubrobacterales; f__Solirubrobacteraceae; g__Solirubrobacteraceae; s__uncultured_Rubrobacteria	6.6	14.758	0	-	0.423711	0	-	0	-	-		Exclusive 2022	Exclusive conventional
d__Bacteria; p__Proteobacteria; c__Alphaproteobacteria; o__Azospirillales; f__uncultured; g__uncultured; s__uncultured_Rhodospirillaceae	4.675	12.6782	1.65	5.90762	0.385	0	-	0	-	-		Exclusive 2022
d__Bacteria; p__Bacteroidota; c__Bacteroidia; o__Cytophagales; f__Hymenobacteraceae; g__Adhaeribacter; s__uncultured_soil	0	-	6.3	13.7441	0.168078	0	-	0	-	-		Exclusive 2022	Exclusive organic
d__Bacteria; p__Actinobacteriota; c__Actinobacteria; o__Propionibacteriales; f__Nocardioidaceae; g__Aeromicrobium; s__uncultured_bacterium	6.2	13.2061	0	-	0.168078	0	-	0	-	-		Exclusive 2022	Exclusive conventional
d__Bacteria; p__Bacteroidota; c__Bacteroidia; o__Chitinophagales; f__Chitinophagaceae; g__Chitinophaga	6.2	18.576	0	-	0.168078	0	-	0	-	-		Exclusive 2022	Exclusive conventional
d__Bacteria; p__Bacteroidota; c__Bacteroidia; o__Cytophagales; f__Microscillaceae; g__uncultured; s__uncultured_Cytophagia	6.06667	12.5725	0	-	0.0797252	0	-	0	-	-		Exclusive 2022	Exclusive conventional
d__Bacteria; p__Planctomycetota; c__Planctomycetes; o__Isosphaerales; f__Isosphaeraceae; g__uncultured; s__uncultured_bacterium	0	-	6	13.4164	0.423711	0	-	0	-	-		Exclusive 2022	Exclusive organic
d__Bacteria; p__Proteobacteria; c__Alphaproteobacteria; o__Rhizobiales; f__Xanthobacteraceae; g__Rhodoplanes	0	-	6	13.4164	0.423711	0	-	0	-	-		Exclusive 2022	Exclusive organic
d__Bacteria; p__Verrucomicrobiota; c__Verrucomicrobiae; o__Pedosphaerales; f__Pedosphaeraceae; g__ADurb.Bin063-1; s__uncultured_soil	0	-	5.9	13.5683	0.168078	0	-	0	-	-		Exclusive 2022	Exclusive organic
d__Archaea; p__Nanoarchaeota; c__Nanoarchaeia; o__Woesearchaeales; f__Woesearchaeales; g__Woesearchaeales	5.8	12.7958	0	-	0.168078	0	-	0	-	-		Exclusive 2022	Exclusive conventional
d__Bacteria; p__Proteobacteria; c__Gammaproteobacteria; o__Burkholderiales; f__Nitrosomonadaceae; g__IS-44; s__uncultured_bacterium	5.75	10.8525	0	-	0.019799	0	-	0	-	-	significant differences OS-CS in 2022	Exclusive 2022	Exclusive conventional
d__Bacteria; p__Planctomycetota; c__Planctomycetes; o__Isosphaerales; f__Isosphaeraceae; g__uncultured; s__uncultured_Singulisphaera	0	-	5.7	10.056	0.0778725	0	-	0	-	-		Exclusive 2022	Exclusive organic
d__Bacteria; p__Planctomycetota; c__Phycisphaerae; o__Tepidisphaerales; f__WD2101_soil_group; g__WD2101_soil_group; s__uncultured_Planctomycetia	0	-	5.6	12.522	0.423711	0	-	0	-	-		Exclusive 2022	Exclusive organic
d__Bacteria; p__Acidobacteriota; c__Thermoanaerobaculia; o__Thermoanaerobaculales; f__Thermoanaerobaculaceae; g__Subgroup_10; s__Acidobacteria_bacterium	1.5	4.74342	4.1	12.9653	1	0	-	0	-	-		Exclusive 2022
d__Bacteria; p__Actinobacteriota; c__Actinobacteria; o__Micromonosporales; f__Micromonosporaceae; g__Luedemannella; s__uncultured_bacterium	5.6	12.522	0	-	0.423711	0	-	0	-	-		Exclusive 2022	Exclusive conventional
d__Bacteria; p__Gemmatimonadota; c__Gemmatimonadetes; o__Gemmatimonadales; f__Gemmatimonadaceae; g__uncultured; s__uncultured_proteobacterium	0	-	5.4	12.0748	0.423711	0	-	0	-	-		Exclusive 2022	Exclusive organic
d__Bacteria; p__Chloroflexi; c__Anaerolineae; o__Anaerolineales; f__Anaerolineaceae; g__uncultured; s__uncultured_prokaryote	0.16	0.8	5.24	11.3808	0.0738601	0	-	0	-	-		Exclusive 2022
d__Bacteria; p__Proteobacteria; c__Alphaproteobacteria; o__Sphingomonadales; f__Sphingomonadaceae; g__Ellin6055	5.4	11.5722	0	-	0.020857	0	-	0	-	-	significant differences OS-CS in 2022	Exclusive 2022	Exclusive conventional
d__Bacteria; p__Acidobacteriota; c__Acidobacteriae; o__Subgroup_2; f__Subgroup_2; g__Subgroup_2; s__uncultured_Acidobacteria	5.4	9.75266	0	-	0.0384143	0	-	0	-	-	significant differences OS-CS in 2022	Exclusive 2022	Exclusive conventional
d__Bacteria; p__RCP2-54; c__RCP2-54; o__RCP2-54; f__RCP2-54; g__RCP2-54; s__uncultured_Desulfuromonadales	5.4	12.0748	0	-	0.423711	0	-	0	-	-		Exclusive 2022	Exclusive conventional
d__Bacteria; p__Proteobacteria; c__Alphaproteobacteria; o__Rhizobiales; f__Rhizobiaceae; g__Mesorhizobium	5.35	11.184	0	-	0.0401613	0	-	0	-	-	significant differences OS-CS in 2022	Exclusive 2022	Exclusive conventional
d__Bacteria; p__Proteobacteria; c__Gammaproteobacteria; o__Burkholderiales; f__TRA3-20; g__TRA3-20; s__uncultured_gamma	0	-	5.33333	9.25563	0.0384143	0	-	0	-	-	significant differences OS-CS in 2022	Exclusive 2022	Exclusive organic
d__Bacteria; p__Proteobacteria; c__Alphaproteobacteria; o__Rhizobiales; f__Xanthobacteraceae; g__Pseudorhodoplanes	0	-	5.2	11.6276	0.423711	0	-	0	-	-		Exclusive 2022	Exclusive organic
d__Archaea; p__Halobacterota; c__Methanosarcinia; o__Methanosarciniales; f__Methanosarcinaceae	3.53333	8.77588	1.66667	9.12871	0.10552	0	-	0	-	-		Exclusive 2022
d__Bacteria; p__Verrucomicrobiota; c__Verrucomicrobiae; o__Chthoniobacterales; f__Chthoniobacteraceae; g__Candidatus_Udaeobacter; s__uncultured_Xiphinematobacteriaceae	5.2	11.4484	0	-	0.168078	0	-	0	-	-		Exclusive 2022	Exclusive conventional
d__Bacteria; p__Gemmatimonadota; c__Gemmatimonadetes; o__Gemmatimonadales; f__Gemmatimonadaceae; g__uncultured; s__uncultured_actinobacterium	5	11.1803	0	-	0.423711	0	-	0	-	-		Exclusive 2022	Exclusive conventional
d__Bacteria; p__Acidobacteriota; c__Vicinamibacteria; o__Vicinamibacterales; f__Vicinamibacteraceae; g__Vicinamibacteraceae; s__uncultured_Acidobacteriales	3.33333	8.99242	1.64444	5.62525	0.45512	0	-	0	-	-		Exclusive 2022
d__Bacteria; p__Methylomirabilota; c__Methylomirabilia; o__Rokubacteriales; f__Rokubacteriales; g__Rokubacteriales; s__metagenome	0.36	1.8	4.56	9.60503	0.0738601	0	-	0	-	-		Exclusive 2022
d__Bacteria; p__RCP2-54; c__RCP2-54; o__RCP2-54; f__RCP2-54; g__RCP2-54; s__hydrothermal_vent	0	-	4.8	8.228	0.179712	0	-	0	-	-		Exclusive 2022	Exclusive organic
d__Bacteria; p__Acidobacteriota; c__Subgroup_22; o__Subgroup_22; f__Subgroup_22; g__Subgroup_22; s__uncultured_Acidobacteriales	4.73333	9.61001	0	-	0.0384143	0	-	0	-	-	significant differences OS-CS in 2022	Exclusive 2022	Exclusive conventional
d__Bacteria; p__Proteobacteria; c__Gammaproteobacteria; o__Burkholderiales; f__SC-I-84; g__SC-I-84; s__uncultured_bacterium	0	-	4.7	10.5934	0.0401613	0	-	0	-	-	significant differences OS-CS in 2022	Exclusive 2022	Exclusive organic
d__Bacteria; p__Proteobacteria; c__Gammaproteobacteria; o__KI89A_clade; f__KI89A_clade; g__KI89A_clade	0	-	4.6	10.2859	0.423711	0	-	0	-	-		Exclusive 2022	Exclusive organic
d__Bacteria; p__Patescibacteria; c__Gracilibacteria; o__Candidatus_Peribacteria; f__Candidatus_Peribacteria; g__Candidatus_Peribacteria	4.55	10.6152	0	-	0.019799	0	-	0	-	-	significant differences OS-CS in 2022	Exclusive 2022	Exclusive conventional
d__Bacteria; p__Chloroflexi; c__Dehalococcoidia; o__S085; f__S085; g__S085; s__uncultured_soil	0	-	4.4	9.8387	0.423711	0	-	0	-	-		Exclusive 2022	Exclusive organic
d__Bacteria; p__Patescibacteria; c__Parcubacteria; o__Candidatus_Colwellbacteria; f__Candidatus_Colwellbacteria; g__Candidatus_Colwellbacteria; s__Candidatus_Colwellbacteria	4.4	9.8387	0	-	0.423711	0	-	0	-	-		Exclusive 2022	Exclusive conventional
d__Bacteria; p__Proteobacteria; c__Gammaproteobacteria; o__Burkholderiales; f__Rhodocyclaceae; g__Dechloromonas; s__metagenome	0	-	4.2	7.91202	0.0384143	0	-	0	-	-	significant differences OS-CS in 2022	Exclusive 2022	Exclusive organic
d__Bacteria; p__Proteobacteria; c__Gammaproteobacteria; o__Burkholderiales; f__SC-I-84; g__SC-I-84; s__metagenome	0	-	4.2	9.39149	0.423711	0	-	0	-	-		Exclusive 2022	Exclusive organic
d__Bacteria; p__Verrucomicrobiota; c__Chlamydiae; o__Chlamydiales; f__Criblamydiaceae; g__Estrella; s__Estrella_lausannensis	4.2	9.39149	0	-	0.423711	0	-	0	-	-		Exclusive 2022	Exclusive conventional
d__Bacteria; p__Bacteroidota; c__Bacteroidia; o__Chitinophagales; f__Chitinophagaceae; g__Puia	0	-	4.1	8.71719	0.0401268	0	-	0	-	-	significant differences OS-CS in 2022	Exclusive 2022	Exclusive organic
d__Bacteria; p__Planctomycetota; c__Planctomycetes; o__Planctomycetales; f__Schlesneriaceae; g__Planctopirus; s__uncultured_bacterium	1.3	4.11096	2.8	8.85438	1	0	-	0	-	-		Exclusive 2022
d__Bacteria; p__Actinobacteriota; c__Acidimicrobiia; o__Microtrichales; f__Ilumatobacteraceae; g__uncultured; s__uncultured_Acidimicrobiaceae	0	-	4	8.94427	0.423711	0	-	0	-	-		Exclusive 2022	Exclusive organic
d__Bacteria; p__Acidobacteriota; c__Acidobacteriae; o__Solibacterales; f__Solibacteraceae; g__Candidatus_Solibacter; s__uncultured_bacterium	4	8.94427	0	-	0.423711	0	-	0	-	-		Exclusive 2022	Exclusive conventional
d__Bacteria; p__Planctomycetota; c__Planctomycetes; o__Isosphaerales; f__Isosphaeraceae; g__uncultured	4	10.3992	0	-	0.0797252	0	-	0	-	-		Exclusive 2022	Exclusive conventional
d__Bacteria; p__Bdellovibrionota; c__Bdellovibrionia; o__Bacteriovoracales; f__Bacteriovoracaceae; g__uncultured; s__uncultured_bacterium	0	-	3.8	5.70964	0.0180966	0	-	0	-	-	significant differences OS-CS in 2022	Exclusive 2022	Exclusive organic
d__Bacteria; p__Acidobacteriota; c__Subgroup_22; o__Subgroup_22; f__Subgroup_22; g__Subgroup_22; s__uncultured_proteobacterium	0	-	3.8	8.49706	0.423711	0	-	0	-	-		Exclusive 2022	Exclusive organic
d__Bacteria; p__Proteobacteria; c__Gammaproteobacteria; o__Burkholderiales; f__Nitrosomonadaceae; g__mle1-7; s__uncultured_bacterium	1.8	5.04975	2	5.61991	0.759966	0	-	0	-	-		Exclusive 2022
d__Bacteria; p__Bacteroidota; c__Bacteroidia; o__Chitinophagales; f__Chitinophagaceae; g__Niastella; s__Niastella_gongjuensis	3.8	8.49706	0	-	0.423711	0	-	0	-	-		Exclusive 2022	Exclusive conventional
d__Bacteria; p__Patescibacteria; c__Parcubacteria; o__Candidatus_Staskawiczbacteria; f__Candidatus_Staskawiczbacteria; g__Candidatus_Staskawiczbacteria; s__uncultured_soil	0	-	3.73333	7.01495	0.0384143	0	-	0	-	-	significant differences OS-CS in 2022	Exclusive 2022	Exclusive organic
d__Bacteria; p__Acidobacteriota; c__Acidobacteriae; o__Acidobacteriae; f__Acidobacteriae; g__Paludibaculum; s__metagenome	0	-	3.6	8.04984	0.423711	0	-	0	-	-		Exclusive 2022	Exclusive organic
d__Bacteria; p__Acidobacteriota; c__Vicinamibacteria; o__Vicinamibacterales; f__Vicinamibacteraceae; g__uncultured; s__uncultured_bacterium	0	-	3.6	8.04984	0.423711	0	-	0	-	-		Exclusive 2022	Exclusive organic
d__Bacteria; p__Proteobacteria; c__Gammaproteobacteria; o__JG36-GS-52; f__JG36-GS-52; g__JG36-GS-52; s__uncultured_gamma	0	-	3.6	8.04984	0.423711	0	-	0	-	-		Exclusive 2022	Exclusive organic
d__Bacteria; p__Actinobacteriota; c__Actinobacteria; o__Frankiales; f__uncultured; g__uncultured	3.6	7.58947	0	-	0.167489	0	-	0	-	-		Exclusive 2022	Exclusive conventional
d__Bacteria; p__Patescibacteria; c__ABY1	3.6	8.04984	0	-	0.423711	0	-	0	-	-		Exclusive 2022	Exclusive conventional
d__Bacteria; p__Patescibacteria; c__Gracilibacteria; o__Candidatus_Abawacabacteria; f__Candidatus_Abawacabacteria; g__Candidatus_Abawacabacteria; s__Candidatus_Abawacabacteria	3.6	8.04984	0	-	0.423711	0	-	0	-	-		Exclusive 2022	Exclusive conventional
d__Bacteria; p__Proteobacteria; c__Gammaproteobacteria; o__Burkholderiales; f__Comamonadaceae; g__Mitsuaria; s__Mitsuaria_chitosanitabida	3.6	8.04984	0	-	0.423711	0	-	0	-	-		Exclusive 2022	Exclusive conventional
d__Bacteria; p__Bacteroidota; c__Bacteroidia; o__Sphingobacteriales; f__KD3-93; g__KD3-93	0	-	3.4	6.52249	0.0384143	0	-	0	-	-	significant differences OS-CS in 2022	Exclusive 2022	Exclusive organic
d__Bacteria; p__Bacteroidota; c__Bacteroidia; o__Sphingobacteriales; f__Lentimicrobiaceae	0	-	3.4	7.60263	0.423711	0	-	0	-	-		Exclusive 2022	Exclusive organic
d__Bacteria; p__Acidobacteriota; c__Blastocatellia; o__11-24; f__11-24; g__11-24	3.4	7.24315	0	-	0.0401268	0	-	0	-	-	significant differences OS-CS in 2022	Exclusive 2022	Exclusive conventional
d__Bacteria; p__Latescibacterota; c__Latescibacterota; o__Latescibacterota; f__Latescibacterota; g__Latescibacterota; s__uncultured_soil	0.4	2.36643	2.91429	6.86154	0.048353	0	-	0	-	-	significant differences OS-CS in 2022	Exclusive 2022
d__Bacteria; p__Nitrospirota; c__Nitrospiria; o__Nitrospirales; f__Nitrospiraceae; g__Nitrospira; s__uncultured_bacterium	3.26667	8.05753	0	-	0.0797252	0	-	0	-	-		Exclusive 2022	Exclusive conventional
d__Bacteria; p__Planctomycetota; c__Phycisphaerae; o__Tepidisphaerales; f__CPla-3_termite_group; g__CPla-3_termite_group; s__metagenome	0	-	3.2	7.15542	0.423711	0	-	0	-	-		Exclusive 2022	Exclusive organic
d__Bacteria; p__Proteobacteria; c__Alphaproteobacteria; o__Rhizobiales; f__Rhizobiales_Incertae_Sedis; g__Bauldia; s__metagenome	0	-	3.2	7.15542	0.423711	0	-	0	-	-		Exclusive 2022	Exclusive organic
d__Bacteria; p__Proteobacteria; c__Gammaproteobacteria; o__EPR3968-O8a-Bc78; f__EPR3968-O8a-Bc78; g__EPR3968-O8a-Bc78	0	-	3.2	6.6569	0.0796017	0	-	0	-	-		Exclusive 2022	Exclusive organic
d__Bacteria; p__Proteobacteria; c__Gammaproteobacteria; o__Burkholderiales; f__A21b; g__A21b; s__uncultured_bacterium	1.3	4.44972	1.9	3.52286	0.24422	0	-	0	-	-		Exclusive 2022
d__Bacteria; p__Proteobacteria; c__Gammaproteobacteria; o__Burkholderiales; f__Comamonadaceae; g__Methylibium	3.2	7.15542	0	-	0.423711	0	-	0	-	-		Exclusive 2022	Exclusive conventional
d__Bacteria; p__Patescibacteria; c__Parcubacteria; o__Candidatus_Zambryskibacteria; f__Candidatus_Zambryskibacteria; g__Candidatus_Zambryskibacteria; s__Parcubacteria_group	0	-	3.12	6.98403	0.020857	0	-	0	-	-	significant differences OS-CS in 2022	Exclusive 2022	Exclusive organic
d__Bacteria; p__Chloroflexi; c__TK10; o__TK10; f__TK10; g__TK10; s__uncultured_Dehalococcoidia	0	-	3	6.7082	0.423711	0	-	0	-	-		Exclusive 2022	Exclusive organic
d__Bacteria; p__Myxococcota; c__Myxococcia; o__Myxococcales; f__Myxococcaceae; g__P3OB-42; s__uncultured_Cystobacterineae	1.46667	4.15532	1.53333	5.93857	0.632725	0	-	0	-	-		Exclusive 2022
d__Bacteria; p__Proteobacteria; c__Alphaproteobacteria; o__Elsterales; f__uncultured; g__uncultured; s__uncultured_bacterium	3	5.83095	0	-	0.0383526	0	-	0	-	-	significant differences OS-CS in 2022	Exclusive 2022	Exclusive conventional
d__Bacteria; p__Acidobacteriota; c__Thermoanaerobaculia; o__Thermoanaerobaculales; f__Thermoanaerobaculaceae; g__Subgroup_10; s__uncultured_soil	3	6.7082	0	-	0.423711	0	-	0	-	-		Exclusive 2022	Exclusive conventional
d__Bacteria; p__Methylomirabilota; c__Methylomirabilia; o__Rokubacteriales; f__Rokubacteriales; g__Rokubacteriales	3	6.74949	0	-	0.168078	0	-	0	-	-		Exclusive 2022	Exclusive conventional
d__Bacteria; p__Patescibacteria; c__Parcubacteria; o__Candidatus_Nomurabacteria; f__Candidatus_Nomurabacteria; g__Candidatus_Nomurabacteria; s__Candidatus_Nomurabacteria	3	7.13364	0	-	0.168078	0	-	0	-	-		Exclusive 2022	Exclusive conventional
d__Bacteria; p__Proteobacteria; c__Gammaproteobacteria; o__Gammaproteobacteria_Incertae_Sedis; f__Unknown_Family; g__Candidatus_Berkiella; s__uncultured_organism	3	6.7082	0	-	0.423711	0	-	0	-	-		Exclusive 2022	Exclusive conventional
d__Bacteria; p__Planctomycetota; c__Pla4_lineage; o__Pla4_lineage; f__Pla4_lineage; g__Pla4_lineage	1.25	4.24109	1.7	5.24254	1	0	-	0	-	-		Exclusive 2022
d__Bacteria; p__Gemmatimonadota; c__BD2-11_terrestrial_group; o__BD2-11_terrestrial_group; f__BD2-11_terrestrial_group; g__BD2-11_terrestrial_group; s__uncultured_soil	2.95	6.45205	0	-	0.0401613	0	-	0	-	-	significant differences OS-CS in 2022	Exclusive 2022	Exclusive conventional
d__Bacteria; p__Planctomycetota; c__OM190; o__OM190; f__OM190; g__OM190; s__planctomycete_A-2	2.65	5.50861	0.3	1.34164	0.138124	0	-	0	-	-		Exclusive 2022
d__Bacteria; p__Proteobacteria; c__Alphaproteobacteria; o__Reyranellales; f__Reyranellaceae; g__Reyranella; s__Reyranella_sp.	2.9	6.28197	0	-	0.0401613	0	-	0	-	-	significant differences OS-CS in 2022	Exclusive 2022	Exclusive conventional
d__Bacteria; p__Acidobacteriota; c__Acidobacteriae; o__Acidobacteriales; f__uncultured; g__uncultured	2.85333	6.3239	0	-	1.35994e-05	0	-	0	-	-	significant differences OS-CS in 2022	Exclusive 2022	Exclusive conventional
d__Bacteria; p__Bacteroidota; c__Bacteroidia; o__Flavobacteriales; f__Flavobacteriaceae; g__Flavobacterium; s__Flavobacterium_limnosediminis	0	-	2.8	6.19677	0.168078	0	-	0	-	-		Exclusive 2022	Exclusive organic
d__Bacteria; p__Cyanobacteria; c__Cyanobacteriia; o__Chloroplast; f__Chloroplast; g__Chloroplast; s__Planoglabratella_opercularis	0	-	2.8	6.26099	0.423711	0	-	0	-	-		Exclusive 2022	Exclusive organic
d__Bacteria; p__Gemmatimonadota; c__Longimicrobia; o__Longimicrobiales; f__Longimicrobiaceae; g__YC-ZSS-LKJ147; s__uncultured_bacterium	0	-	2.8	6.26099	0.423711	0	-	0	-	-		Exclusive 2022	Exclusive organic
d__Bacteria; p__Myxococcota; c__Polyangia; o__Polyangiales; f__Sandaracinaceae; g__uncultured; s__metagenome	0	-	2.8	6.26099	0.423711	0	-	0	-	-		Exclusive 2022	Exclusive organic
d__Bacteria; p__Verrucomicrobiota; c__Verrucomicrobiae; o__Verrucomicrobiales; f__Verrucomicrobiaceae; g__uncultured; s__uncultured_bacterium	0	-	2.8	6.26099	0.423711	0	-	0	-	-		Exclusive 2022	Exclusive organic
d__Bacteria; p__Acidobacteriota; c__Acidobacteriae; o__Subgroup_13; f__Subgroup_13; g__Subgroup_13; s__uncultured_bacterium	2.8	6.54557	0	-	0.168078	0	-	0	-	-		Exclusive 2022	Exclusive conventional
d__Bacteria; p__Chloroflexi; c__Anaerolineae; o__Anaerolineales; f__Anaerolineaceae; g__uncultured; s__uncultured_soil	2.4	6.71386	0.366667	1.54213	0.341442	0	-	0	-	-		Exclusive 2022
d__Bacteria; p__Proteobacteria; c__Alphaproteobacteria; o__Rhizobiales; f__Xanthobacteraceae; g__Rhodoplanes; s__uncultured_Alphaproteobacteria	1.05	3.2359	1.65	5.08118	0.937886	0	-	0	-	-		Exclusive 2022
d__Bacteria; p__Actinobacteriota; c__Actinobacteria; o__Propionibacteriales; f__Nocardioidaceae; g__Marmoricola	0	-	2.6	5.81378	0.423711	0	-	0	-	-		Exclusive 2022	Exclusive organic
d__Bacteria; p__Dependentiae; c__Babeliae; o__Babeliales; f__Vermiphilaceae; g__Vermiphilaceae; s__uncultured_Candidatus	0	-	2.6	5.81378	0.423711	0	-	0	-	-		Exclusive 2022	Exclusive organic
d__Bacteria; p__Patescibacteria; c__Saccharimonadia; o__Saccharimonadales	0	-	2.6	5.81378	0.423711	0	-	0	-	-		Exclusive 2022	Exclusive organic
d__Bacteria; p__Proteobacteria; c__Gammaproteobacteria; o__Burkholderiales; f__Methylophilaceae; g__Methylotenera	0	-	2.6	5.81378	0.423711	0	-	0	-	-		Exclusive 2022	Exclusive organic
d__Bacteria; p__Proteobacteria; c__Gammaproteobacteria; o__Burkholderiales; f__SC-I-84; g__SC-I-84; s__uncultured_beta	0	-	2.6	7.22957	0.168078	0	-	0	-	-		Exclusive 2022	Exclusive organic
d__Bacteria; p__Actinobacteriota; c__Thermoleophilia; o__Gaiellales	2.6	5.66078	0	-	0.168078	0	-	0	-	-		Exclusive 2022	Exclusive conventional
d__Bacteria; p__Myxococcota; c__Polyangia; o__Polyangiales; f__Sandaracinaceae; g__Sandaracinus; s__uncultured_bacterium	2.6	5.81378	0	-	0.423711	0	-	0	-	-		Exclusive 2022	Exclusive conventional
d__Bacteria; p__Proteobacteria; c__Gammaproteobacteria; o__Burkholderiales; f__Comamonadaceae; g__Polaromonas	2.6	5.65433	0	-	0.0797252	0	-	0	-	-		Exclusive 2022	Exclusive conventional
d__Bacteria; p__Planctomycetota; c__Planctomycetes; o__Planctomycetales; f__Schlesneriaceae; g__Planctopirus	0	-	2.5	5.40062	0.168078	0	-	0	-	-		Exclusive 2022	Exclusive organic
d__Archaea; p__Thermoplasmatota; c__Thermoplasmata	1.36	3.76253	1.12	4.3715	0.654698	0	-	0	-	-		Exclusive 2022
d__Bacteria; p__Myxococcota; c__Polyangia; o__Haliangiales; f__Haliangiaceae; g__Haliangium; s__uncultured_bacterium	1.84444	4.76233	0.6	2.81554	0.0867362	0	-	0	-	-		Exclusive 2022
d__Bacteria; p__Actinobacteriota; c__MB-A2-108; o__MB-A2-108; f__MB-A2-108; g__MB-A2-108; s__uncultured_actinobacterium	2.42222	6.14776	0	-	0.00174081	0	-	0	-	-	significant differences OS-CS in 2022	Exclusive 2022	Exclusive conventional
d__Bacteria; p__Bacteroidota; c__Bacteroidia; o__Chitinophagales; f__Chitinophagaceae; g__Flavisolibacter; s__uncultured_Chitinophagaceae	0	-	2.4	5.79655	0.168078	0	-	0	-	-		Exclusive 2022	Exclusive organic
d__Bacteria; p__Proteobacteria; c__Alphaproteobacteria; o__Tistrellales; f__Geminicoccaceae; g__Candidatus_Alysiosphaera; s__uncultured_bacterium	0	-	2.4	5.36656	0.423711	0	-	0	-	-		Exclusive 2022	Exclusive organic
d__Bacteria; p__Verrucomicrobiota; c__Verrucomicrobiae; o__Opitutales; f__Opitutaceae; g__Lacunisphaera	0	-	2.4	5.36656	0.423711	0	-	0	-	-		Exclusive 2022	Exclusive organic
d__Bacteria; p__Acidobacteriota; c__Acidobacteriae; o__Acidobacteriales; f__uncultured; g__uncultured; s__uncultured_forest	2.4	5.36656	0	-	0.423711	0	-	0	-	-		Exclusive 2022	Exclusive conventional
d__Bacteria; p__Acidobacteriota; c__Vicinamibacteria; o__Subgroup_17; f__Subgroup_17; g__Subgroup_17; s__uncultured_Acidobacteriales	2.4	5.36656	0	-	0.423711	0	-	0	-	-		Exclusive 2022	Exclusive conventional
d__Bacteria; p__Actinobacteriota; c__Acidimicrobiia; o__uncultured; f__uncultured; g__uncultured; s__uncultured_bacterium	2.4	5.36656	0	-	0.423711	0	-	0	-	-		Exclusive 2022	Exclusive conventional
d__Bacteria; p__Proteobacteria; c__Gammaproteobacteria; o__Burkholderiales; f__Nitrosomonadaceae; g__GOUTA6; s__uncultured_beta	2.4	5.36656	0	-	0.423711	0	-	0	-	-		Exclusive 2022	Exclusive conventional
d__Archaea; p__Crenarchaeota; c__Nitrososphaeria; o__Nitrosotaleales; f__Nitrosotaleaceae; g__Nitrosotaleaceae; s__uncultured_archaeon	2.33333	5.12231	0	-	0.0797252	0	-	0	-	-		Exclusive 2022	Exclusive conventional
d__Bacteria; p__Gemmatimonadota; c__Gemmatimonadetes; o__Gemmatimonadales; f__Gemmatimonadaceae; g__Gemmatimonas; s__uncultured_Gemmatimonadaceae	0	-	2.3	5.08972	0.0401613	0	-	0	-	-	significant differences OS-CS in 2022	Exclusive 2022	Exclusive organic
d__Bacteria; p__Planctomycetota; c__Phycisphaerae; o__Phycisphaerales; f__Phycisphaeraceae; g__Urania-1B-19_marine_sediment_group; s__uncultured_planctomycete	0	-	2.3	4.85455	0.168078	0	-	0	-	-		Exclusive 2022	Exclusive organic
d__Bacteria; p__Actinobacteriota; c__Acidimicrobiia; o__Microtrichales; f__Ilumatobacteraceae; g__CL500-29_marine_group	2.3	4.90011	0	-	0.168078	0	-	0	-	-		Exclusive 2022	Exclusive conventional
d__Bacteria; p__Bacteroidota; c__Bacteroidia; o__Chitinophagales; f__Chitinophagaceae; g__Niastella; s__uncultured_Niastella	2.3	4.90011	0	-	0.168078	0	-	0	-	-		Exclusive 2022	Exclusive conventional
d__Bacteria; p__Proteobacteria; c__Gammaproteobacteria; o__Steroidobacterales; f__Steroidobacteraceae; g__Steroidobacter; s__uncultured_soil	2.3	6.92901	0	-	0.168078	0	-	0	-	-		Exclusive 2022	Exclusive conventional
d__Bacteria; p__Proteobacteria; c__Gammaproteobacteria; o__Burkholderiales; f__Nitrosomonadaceae; g__MND1; s__uncultured_beta	1.26667	3.75056	1	3.87298	0.632725	0	-	0	-	-		Exclusive 2022
d__Bacteria; p__Chloroflexi; c__Anaerolineae; o__RBG-13-54-9; f__RBG-13-54-9; g__RBG-13-54-9; s__uncultured_soil	0	-	2.2	4.91935	0.423711	0	-	0	-	-		Exclusive 2022	Exclusive organic
d__Bacteria; p__Myxococcota; c__Polyangia; o__Nannocystales; f__Nannocystaceae; g__Pseudenhygromyxa; s__uncultured_bacterium	0.4	1.54919	1.8	4.7839	0.523999	0	-	0	-	-		Exclusive 2022
d__Bacteria; p__Verrucomicrobiota; c__Verrucomicrobiae; o__Pedosphaerales; f__Pedosphaeraceae; g__uncultured; s__uncultured_bacterium	1.16	3.98651	1.04	3.56834	0.989435	0	-	0	-	-		Exclusive 2022
d__Bacteria; p__Planctomycetota; c__Phycisphaerae; o__Tepidisphaerales; f__CPla-3_termite_group; g__CPla-3_termite_group; s__uncultured_planctomycete	2.2	4.91935	0	-	0.423711	0	-	0	-	-		Exclusive 2022	Exclusive conventional
d__Bacteria; p__Proteobacteria; c__Gammaproteobacteria; o__Legionellales; f__Legionellaceae; g__Legionella; s__uncultured_bacterium	2.2	4.91935	0	-	0.423711	0	-	0	-	-		Exclusive 2022	Exclusive conventional
d__Bacteria; p__Verrucomicrobiota; c__Verrucomicrobiae; o__Chthoniobacterales; f__Chthoniobacteraceae; g__Candidatus_Udaeobacter; s__unidentified_eubacterium	2.2	4.91935	0	-	0.423711	0	-	0	-	-		Exclusive 2022	Exclusive conventional
d__Bacteria; p__Bacteroidota; c__Bacteroidia; o__Chitinophagales; f__37-13; g__37-13; s__uncultured_bacterium	0	-	2.15	4.49883	0.0401613	0	-	0	-	-	significant differences OS-CS in 2022	Exclusive 2022	Exclusive organic
d__Bacteria; p__Patescibacteria; c__Parcubacteria; o__Parcubacteria; f__Parcubacteria; g__Parcubacteria; s__wastewater_metagenome	0	-	2.06667	4.36654	0.0796017	0	-	0	-	-		Exclusive 2022	Exclusive organic
d__Archaea; p__Crenarchaeota	2	4.34933	0.04	0.2	0.0738384	0	-	0	-	-		Exclusive 2022
d__Bacteria; p__Proteobacteria; c__Gammaproteobacteria; o__KF-JG30-C25; f__KF-JG30-C25; g__KF-JG30-C25; s__uncultured_bacterium	0	-	2	4.34933	0.020857	0	-	0	-	-	significant differences OS-CS in 2022	Exclusive 2022	Exclusive organic
d__Bacteria; p__Chloroflexi; c__Anaerolineae; o__Caldilineales; f__Caldilineaceae; g__uncultured; s__uncultured_Anaerolineaceae	0	-	2	4.44722	0.168078	0	-	0	-	-		Exclusive 2022	Exclusive organic
d__Bacteria; p__Desulfobacterota; c__uncultured; o__uncultured; f__uncultured; g__uncultured; s__metagenome	0	-	2	4.47214	0.423711	0	-	0	-	-		Exclusive 2022	Exclusive organic
d__Bacteria; p__Proteobacteria; c__Alphaproteobacteria; o__Rickettsiales; f__Rickettsiales; g__Candidatus_Jidaibacter	0	-	2	4.47214	0.423711	0	-	0	-	-		Exclusive 2022	Exclusive organic
d__Bacteria; p__Actinobacteriota; c__Actinobacteria; o__Pseudonocardiales; f__Pseudonocardiaceae; g__Actinophytocola; s__uncultured_bacterium	2	4.47214	0	-	0.423711	0	-	0	-	-		Exclusive 2022	Exclusive conventional
d__Bacteria; p__Bacteroidota; c__Bacteroidia; o__Cytophagales; f__Amoebophilaceae; g__uncultured; s__uncultured_bacterium	2	4.47214	0	-	0.423711	0	-	0	-	-		Exclusive 2022	Exclusive conventional
d__Bacteria; p__Chloroflexi; c__Anaerolineae; o__SBR1031; f__A4b; g__A4b; s__wastewater_metagenome	1.35	3.36037	0.6	2.68328	0.349723	0	-	0	-	-		Exclusive 2022
d__Bacteria; p__Acidobacteriota; c__Acidobacteriae; o__Acidobacteriales; f__uncultured; g__uncultured; s__uncultured_Acidobacteriaceae	1.9	5.3427	0	-	0.168078	0	-	0	-	-		Exclusive 2022	Exclusive conventional
d__Bacteria; p__MBNT15; c__MBNT15; o__MBNT15; f__MBNT15; g__MBNT15; s__uncultured_proteobacterium	1.9	4.17532	0	-	0.168078	0	-	0	-	-		Exclusive 2022	Exclusive conventional
d__Bacteria; p__Proteobacteria; c__Gammaproteobacteria; o__Xanthomonadales; f__Xanthomonadaceae; g__Lysobacter; s__Lysobacter_fragariae	1.9	5.66569	0	-	0.168078	0	-	0	-	-		Exclusive 2022	Exclusive conventional
d__Bacteria; p__Chloroflexi; c__Anaerolineae; o__Anaerolineae; f__Anaerolineae; g__Anaerolineae; s__uncultured_Bellilinea	1.8	4.09268	0.08	0.4	0.0738384	0	-	0	-	-		Exclusive 2022
d__Archaea; p__Aenigmarchaeota; c__Deep_Sea_Euryarchaeotic_Group(DSEG); o__Deep_Sea_Euryarchaeotic_Group(DSEG); f__Deep_Sea_Euryarchaeotic_Group(DSEG); g__Deep_Sea_Euryarchaeotic_Group(DSEG); s__uncultured_archaeon	0	-	1.8	4.02492	0.423711	0	-	0	-	-		Exclusive 2022	Exclusive organic
d__Bacteria; p__Acidobacteriota; c__Vicinamibacteria; o__Vicinamibacterales; f__uncultured; g__uncultured; s__uncultured_Acidobacterium	0	-	1.8	4.02492	0.423711	0	-	0	-	-		Exclusive 2022	Exclusive organic
d__Bacteria; p__Bacteroidota; c__Bacteroidia; o__Sphingobacteriales; f__env.OPS_17; g__env.OPS_17; s__uncultured_soil	0	-	1.8	4.02492	0.423711	0	-	0	-	-		Exclusive 2022	Exclusive organic
d__Bacteria; p__Bacteroidota; c__SJA-28; o__SJA-28; f__SJA-28; g__SJA-28	0	-	1.8	4.02492	0.423711	0	-	0	-	-		Exclusive 2022	Exclusive organic
d__Bacteria; p__Planctomycetota; c__Planctomycetes; o__Pirellulales; f__Pirellulaceae; g__uncultured; s__uncultured_planctomycete	0	-	1.8	4.02492	0.423711	0	-	0	-	-		Exclusive 2022	Exclusive organic
d__Bacteria; p__Proteobacteria; c__Gammaproteobacteria; o__Burkholderiales; f__Nitrosomonadaceae; g__MND1; s__uncultured_Burkholderiales	0	-	1.8	4.02492	0.423711	0	-	0	-	-		Exclusive 2022	Exclusive organic
d__Bacteria; p__Proteobacteria; c__Gammaproteobacteria; o__KF-JG30-C25; f__KF-JG30-C25; g__KF-JG30-C25	0	-	1.8	4.02492	0.423711	0	-	0	-	-		Exclusive 2022	Exclusive organic
d__Bacteria; p__Chloroflexi; c__Anaerolineae; o__Anaerolineales; f__Anaerolineaceae; g__uncultured; s__metagenome	0.7	2.21359	1.1	3.47851	1	0	-	0	-	-		Exclusive 2022
d__Bacteria; p__Bacteroidota; c__Bacteroidia; o__Cytophagales; f__Microscillaceae; g__uncultured; s__uncultured_bacterium	1.24	4.35201	0.56	1.60935	0.73732	0	-	0	-	-		Exclusive 2022
d__Bacteria; p__Actinobacteriota; c__Acidimicrobiia; o__IMCC26256; f__IMCC26256; g__IMCC26256; s__uncultured_actinobacterium	1.8	4.40813	0	-	0.0401613	0	-	0	-	-	significant differences OS-CS in 2022	Exclusive 2022	Exclusive conventional
d__Bacteria; p__Actinobacteriota; c__Acidimicrobiia; o__uncultured; f__uncultured; g__uncultured; s__uncultured_soil	1.8	3.8239	0	-	0.168078	0	-	0	-	-		Exclusive 2022	Exclusive conventional
d__Bacteria; p__Bacteroidota; c__Bacteroidia; o__Flavobacteriales; f__Flavobacteriaceae; g__Flavobacterium; s__uncultured_soil	1.8	4.02492	0	-	0.423711	0	-	0	-	-		Exclusive 2022	Exclusive conventional
d__Bacteria; p__Bdellovibrionota; c__Bdellovibrionia; o__Bdellovibrionales; f__Bdellovibrionaceae; g__OM27_clade; s__uncultured_Myxococcales	1.8	4.02492	0	-	0.423711	0	-	0	-	-		Exclusive 2022	Exclusive conventional
d__Bacteria; p__Chloroflexi; c__Anaerolineae; o__Caldilineales; f__Caldilineaceae; g__Litorilinea	1.8	4.02492	0	-	0.423711	0	-	0	-	-		Exclusive 2022	Exclusive conventional
d__Bacteria; p__Myxococcota; c__Polyangia; o__Polyangiales; f__BIrii41; g__BIrii41; s__uncultured_Sorangiineae	1.8	4.02492	0	-	0.423711	0	-	0	-	-		Exclusive 2022	Exclusive conventional
d__Bacteria; p__Planctomycetota; c__Planctomycetes; o__Gemmatales; f__Gemmataceae; g__Gemmata; s__uncultured_planctomycete	1.8	3.79473	0	-	0.167489	0	-	0	-	-		Exclusive 2022	Exclusive conventional
d__Bacteria; p__Proteobacteria; c__Gammaproteobacteria; o__Diplorickettsiales; f__Diplorickettsiaceae	1.8	4.2374	0	-	0.168078	0	-	0	-	-		Exclusive 2022	Exclusive conventional
d__Bacteria; p__Verrucomicrobiota; c__Verrucomicrobiae; o__Verrucomicrobiales; f__Verrucomicrobiaceae; g__Roseimicrobium; s__uncultured_bacterium	1.8	4.02492	0	-	0.423711	0	-	0	-	-		Exclusive 2022	Exclusive conventional
d__Bacteria; p__Chloroflexi; c__Anaerolineae; o__Anaerolineales; f__Anaerolineaceae; g__Anaerolinea	0.485714	1.88448	1.28571	3.3744	0.413016	0	-	0	-	-		Exclusive 2022
d__Archaea; p__Nanoarchaeota; c__Nanoarchaeia; o__Woesearchaeales; f__Woesearchaeales; g__Woesearchaeales; s__marine_metagenome	1.7	3.77271	0	-	0.168078	0	-	0	-	-		Exclusive 2022	Exclusive conventional
d__Bacteria; p__Proteobacteria; c__Alphaproteobacteria; o__Rhizobiales; f__A0839; g__A0839; s__uncultured_bacterium	0.48	2.4	1.2	2.95804	0.192114	0	-	0	-	-		Exclusive 2022
d__Bacteria; p__Chloroflexi; c__Anaerolineae; o__Ardenticatenales; f__uncultured; g__uncultured; s__uncultured_bacterium	0.9	2.93616	0.75	2.31414	1	0	-	0	-	-		Exclusive 2022
d__Archaea; p__Crenarchaeota; c__Nitrososphaeria; o__Nitrosopumilales; f__Nitrosopumilaceae; g__Candidatus_Nitrosopumilus; s__uncultured_marine	1.65	3.75955	0	-	0.0401613	0	-	0	-	-	significant differences OS-CS in 2022	Exclusive 2022	Exclusive conventional
d__Bacteria; p__Actinobacteriota; c__Actinobacteria; o__Micrococcales; f__Microbacteriaceae; g__Agromyces; s__Agromyces_ramosus	0	-	1.6	3.57771	0.423711	0	-	0	-	-		Exclusive 2022	Exclusive organic
d__Bacteria; p__Elusimicrobiota; c__Elusimicrobia; o__Lineage_IV; f__Lineage_IV; g__Lineage_IV; s__uncultured_soil	0	-	1.6	3.57771	0.423711	0	-	0	-	-		Exclusive 2022	Exclusive organic
d__Bacteria; p__Patescibacteria; c__Parcubacteria; o__Candidatus_Moranbacteria; f__Candidatus_Moranbacteria; g__Candidatus_Moranbacteria	0	-	1.6	3.50238	0.168078	0	-	0	-	-		Exclusive 2022	Exclusive organic
d__Bacteria; p__Planctomycetota; c__vadinHA49; o__vadinHA49; f__vadinHA49; g__vadinHA49	0	-	1.6	3.65756	0.168078	0	-	0	-	-		Exclusive 2022	Exclusive organic
d__Bacteria; p__Verrucomicrobiota; c__Chlamydiae; o__Chlamydiales; f__Simkaniaceae; g__uncultured; s__metagenome	0	-	1.6	3.57771	0.423711	0	-	0	-	-		Exclusive 2022	Exclusive organic
d__Bacteria; p__Acidobacteriota; c__Vicinamibacteria; o__Vicinamibacterales; f__Vicinamibacteraceae; g__Vicinamibacteraceae; s__uncultured_organism	1.6	3.57771	0	-	0.423711	0	-	0	-	-		Exclusive 2022	Exclusive conventional
d__Bacteria; p__Actinobacteriota; c__Actinobacteria; o__Pseudonocardiales; f__Pseudonocardiaceae; g__Saccharopolyspora	1.6	3.57771	0	-	0.423711	0	-	0	-	-		Exclusive 2022	Exclusive conventional
d__Bacteria; p__Dependentiae; c__Babeliae; o__Babeliales; f__Vermiphilaceae; g__Vermiphilaceae; s__uncultured_Nautiliales	1.6	2.30217	0	-	0.179712	0	-	0	-	-		Exclusive 2022	Exclusive conventional
d__Bacteria; p__MBNT15; c__MBNT15; o__MBNT15; f__MBNT15; g__MBNT15; s__uncultured_Myxococcales	1.6	3.57771	0	-	0.423711	0	-	0	-	-		Exclusive 2022	Exclusive conventional
d__Bacteria; p__Patescibacteria; c__ABY1; o__Candidatus_Buchananbacteria; f__Candidatus_Buchananbacteria; g__Candidatus_Buchananbacteria	1.6	3.57771	0	-	0.423711	0	-	0	-	-		Exclusive 2022	Exclusive conventional
d__Bacteria; p__Patescibacteria; c__ABY1; o__Candidatus_Komeilibacteria; f__Candidatus_Komeilibacteria; g__Candidatus_Komeilibacteria	1.6	3.57771	0	-	0.423711	0	-	0	-	-		Exclusive 2022	Exclusive conventional
d__Bacteria; p__Patescibacteria; c__Parcubacteria; o__Candidatus_Kaiserbacteria; f__Candidatus_Kaiserbacteria; g__Candidatus_Kaiserbacteria; s__uncultured_Parcubacteria	1.6	3.57771	0	-	0.423711	0	-	0	-	-		Exclusive 2022	Exclusive conventional
d__Bacteria; p__Planctomycetota; c__Phycisphaerae; o__Phycisphaerales; f__Phycisphaeraceae; g__SM1A02; s__uncultured_planctomycete	1.6	3.57771	0	-	0.423711	0	-	0	-	-		Exclusive 2022	Exclusive conventional
d__Bacteria; p__Proteobacteria; c__Alphaproteobacteria; o__Rhizobiales; f__A0839; g__A0839	1.6	3.57771	0	-	0.423711	0	-	0	-	-		Exclusive 2022	Exclusive conventional
d__Bacteria; p__Verrucomicrobiota; c__Chlamydiae; o__Chlamydiales; f__Simkaniaceae; g__uncultured; s__uncultured_Candidatus	1.6	3.57771	0	-	0.423711	0	-	0	-	-		Exclusive 2022	Exclusive conventional
d__Bacteria; p__Verrucomicrobiota; c__Verrucomicrobiae; o__Pedosphaerales; f__Pedosphaeraceae; g__ADurb.Bin063-1; s__uncultured_bacterium	1.6	3.57771	0	-	0.423711	0	-	0	-	-		Exclusive 2022	Exclusive conventional
d__Bacteria; p__Gemmatimonadota; c__Gemmatimonadetes; o__Gemmatimonadales; f__Gemmatimonadaceae; g__Gemmatimonas; s__uncultured_bacterium	0.16	0.8	1.44	3.4288	0.146108	0	-	0	-	-		Exclusive 2022
d__Bacteria; p__Planctomycetota; c__Pla3_lineage; o__Pla3_lineage; f__Pla3_lineage; g__Pla3_lineage; s__uncultured_planctomycete	0.55	1.87715	1	3.07794	0.937875	0	-	0	-	-		Exclusive 2022
d__Bacteria; p__Chloroflexi; c__TK10; o__TK10; f__TK10; g__TK10; s__uncultured_Chloroflexi	1.55	3.84537	0	-	0.0401613	0	-	0	-	-	significant differences OS-CS in 2022	Exclusive 2022	Exclusive conventional
d__Bacteria; p__Planctomycetota; c__Planctomycetes; o__Pirellulales; f__Pirellulaceae; g__Rhodopirellula; s__uncultured_bacterium	1.55	3.25212	0	-	0.0401613	0	-	0	-	-	significant differences OS-CS in 2022	Exclusive 2022	Exclusive conventional
d__Bacteria; p__Planctomycetota; c__Phycisphaerae; o__CCM11a; f__CCM11a; g__CCM11a	0	-	1.5	3.62012	0.0401613	0	-	0	-	-	significant differences OS-CS in 2022	Exclusive 2022	Exclusive organic
d__Bacteria; p__Planctomycetota; c__Planctomycetes; o__Planctomycetales; f__Rubinisphaeraceae; g__Planctomicrobium	0.7	2.21359	0.8	2.52982	1	0	-	0	-	-		Exclusive 2022
d__Bacteria; p__Myxococcota; c__Polyangia; o__Polyangiales; f__Sandaracinaceae; g__uncultured	0.9	2.84605	0.6	1.89737	1	0	-	0	-	-		Exclusive 2022
d__Bacteria; p__Actinobacteriota; c__Acidimicrobiia; o__uncultured; f__uncultured; g__uncultured	1.5	3.37474	0	-	0.168078	0	-	0	-	-		Exclusive 2022	Exclusive conventional
d__Bacteria; p__Planctomycetota; c__Phycisphaerae; o__Phycisphaerales; f__Phycisphaeraceae; g__I-8; s__uncultured_bacterium	1.5	3.37474	0	-	0.168078	0	-	0	-	-		Exclusive 2022	Exclusive conventional
d__Bacteria; p__Planctomycetota; c__Phycisphaerae; o__Tepidisphaerales; f__WD2101_soil_group; g__WD2101_soil_group; s__planctomycete_WWH14	1.5	3.24037	0	-	0.168078	0	-	0	-	-		Exclusive 2022	Exclusive conventional
d__Bacteria; p__Bacteroidota; c__Kryptonia; o__Kryptoniales; f__BSV26; g__BSV26; s__uncultured_bacterium	1.31111	3.3698	0.177778	1.19257	0.0155987	0	-	0	-	-	significant differences OS-CS in 2022	Exclusive 2022
d__Bacteria; p__Bacteroidota; c__Bacteroidia; o__Chitinophagales; f__Chitinophagaceae; g__uncultured; s__bacterium_enrichment	0	-	1.46667	3.22638	0.0796017	0	-	0	-	-		Exclusive 2022	Exclusive organic
d__Bacteria; p__Bacteroidota; c__Kryptonia; o__Kryptoniales; f__BSV26; g__BSV26; s__uncultured_Chlorobi	0	-	1.46667	3.24844	0.0797252	0	-	0	-	-		Exclusive 2022	Exclusive organic
d__Bacteria; p__Chloroflexi; c__Anaerolineae; o__Ardenticatenales; f__uncultured; g__uncultured; s__uncultured_prokaryote	1.06667	3.61478	0.4	1.54919	0.577155	0	-	0	-	-		Exclusive 2022
d__Bacteria; p__Actinobacteriota; c__Thermoleophilia; o__Gaiellales; f__Gaiellaceae; g__Gaiella; s__uncultured_organism	0	-	1.4	3.1305	0.423711	0	-	0	-	-		Exclusive 2022	Exclusive organic
d__Bacteria; p__Nitrospirota; c__Nitrospiria; o__Nitrospirales; f__Nitrospiraceae; g__Nitrospira; s__Nitrospira_defluvii	0	-	1.4	3.1305	0.423711	0	-	0	-	-		Exclusive 2022	Exclusive organic
d__Bacteria; p__Patescibacteria; c__ABY1; o__Candidatus_Magasanikbacteria; f__Candidatus_Magasanikbacteria; g__Candidatus_Magasanikbacteria; s__Candidatus_Magasanikbacteria	0	-	1.4	3.1305	0.423711	0	-	0	-	-		Exclusive 2022	Exclusive organic
d__Bacteria; p__Planctomycetota; c__Phycisphaerae; o__CCM11a; f__CCM11a; g__CCM11a; s__uncultured_Planctomycetaceae	0	-	1.4	3.1305	0.423711	0	-	0	-	-		Exclusive 2022	Exclusive organic
d__Bacteria; p__Proteobacteria; c__Alphaproteobacteria; o__Rhizobiales; f__Amb-16S-1323; g__Amb-16S-1323; s__uncultured_bacterium	0	-	1.4	3.1305	0.423711	0	-	0	-	-		Exclusive 2022	Exclusive organic
d__Bacteria; p__Verrucomicrobiota; c__Verrucomicrobiae; o__Verrucomicrobiales; f__Verrucomicrobiaceae; g__uncultured; s__uncultured_soil	0	-	1.4	3.1305	0.423711	0	-	0	-	-		Exclusive 2022	Exclusive organic
d__Bacteria; p__Verrucomicrobiota; c__Verrucomicrobiae; o__Chthoniobacterales; f__Chthoniobacteraceae; g__Candidatus_Udaeobacter; s__Verrucomicrobia_bacterium	0.2	1	1.2	3.16228	0.167893	0	-	0	-	-		Exclusive 2022
d__Archaea; p__Thermoplasmatota; c__Thermoplasmatota; o__Thermoplasmatota; f__Thermoplasmatota; g__uncultured; s__uncultured_euryarchaeote	1.4	3.27278	0	-	0.168078	0	-	0	-	-		Exclusive 2022	Exclusive conventional
d__Bacteria; p__Acidobacteriota; c__Acidobacteriae; o__Acidobacteriae; f__Acidobacteriae; g__Paludibaculum	1.4	3.1305	0	-	0.423711	0	-	0	-	-		Exclusive 2022	Exclusive conventional
d__Bacteria; p__Acidobacteriota; c__Acidobacteriae; o__Subgroup_13; f__Subgroup_13; g__Subgroup_13	1.4	3.1305	0	-	0.423711	0	-	0	-	-		Exclusive 2022	Exclusive conventional
d__Bacteria; p__Actinobacteriota; c__Acidimicrobiia; o__Microtrichales; f__Ilumatobacteraceae; g__uncultured; s__metagenome	1.4	3.1305	0	-	0.423711	0	-	0	-	-		Exclusive 2022	Exclusive conventional
d__Bacteria; p__Actinobacteriota; c__Actinobacteria; o__Micrococcales; f__Micrococcaceae; g__Paenarthrobacter	1.4	3.1305	0	-	0.423711	0	-	0	-	-		Exclusive 2022	Exclusive conventional
d__Bacteria; p__Actinobacteriota; c__Actinobacteria; o__Streptosporangiales; f__Streptosporangiaceae; g__Nonomuraea	1.4	3.1305	0	-	0.423711	0	-	0	-	-		Exclusive 2022	Exclusive conventional
d__Bacteria; p__Patescibacteria; c__Saccharimonadia; o__Saccharimonadales; f__Saccharimonadales; g__Saccharimonadales; s__uncultured_gamma	1.4	3.1305	0	-	0.423711	0	-	0	-	-		Exclusive 2022	Exclusive conventional
d__Bacteria; p__Proteobacteria; c__Gammaproteobacteria; o__Burkholderiales; f__Burkholderiaceae; g__Cupriavidus; s__Cupriavidus_necator	1.4	3.1305	0	-	0.423711	0	-	0	-	-		Exclusive 2022	Exclusive conventional
d__Bacteria; p__Verrucomicrobiota; c__Chlamydiae; o__Chlamydiales; f__Parachlamydiaceae; g__Neochlamydia; s__uncultured_Chlamydiales	1.4	3.1305	0	-	0.423711	0	-	0	-	-		Exclusive 2022	Exclusive conventional
d__Bacteria; p__Verrucomicrobiota; c__Verrucomicrobiae; o__Pedosphaerales; f__Pedosphaeraceae; g__DEV008; s__uncultured_bacterium	1.4	3.1305	0	-	0.423711	0	-	0	-	-		Exclusive 2022	Exclusive conventional
d__Bacteria; p__Verrucomicrobiota; c__Verrucomicrobiae; o__Verrucomicrobiales; f__Rubritaleaceae; g__Luteolibacter; s__Luteolibacter_arcticus	1.4	3.1305	0	-	0.423711	0	-	0	-	-		Exclusive 2022	Exclusive conventional
d__Bacteria; p__Chloroflexi; c__AD3; o__AD3; f__AD3; g__AD3; s__uncultured_bacterium	1.35	2.97843	0	-	0.0401613	0	-	0	-	-	significant differences OS-CS in 2022	Exclusive 2022	Exclusive conventional
d__Bacteria; p__Actinobacteriota; c__Actinobacteria; o__Micromonosporales; f__Micromonosporaceae; g__uncultured; s__uncultured_bacterium	1.33333	2.76887	0	-	0.0796017	0	-	0	-	-		Exclusive 2022	Exclusive conventional
d__Bacteria; p__Bacteroidota; c__Bacteroidia; o__Chitinophagales; f__uncultured; g__uncultured; s__uncultured_bacterium	0	-	1.3	2.16282	0.0775833	0	-	0	-	-		Exclusive 2022	Exclusive organic
d__Bacteria; p__Myxococcota; c__Polyangia; o__Polyangiales; f__BIrii41; g__BIrii41	0.533333	1.45733	0.733333	2.84019	0.632725	0	-	0	-	-		Exclusive 2022
d__Archaea; p__Aenigmarchaeota; c__Deep_Sea_Euryarchaeotic_Group(DSEG); o__Deep_Sea_Euryarchaeotic_Group(DSEG); f__Deep_Sea_Euryarchaeotic_Group(DSEG); g__Deep_Sea_Euryarchaeotic_Group(DSEG); s__uncultured_Methanobacteriaceae	0	-	1.2	3.15524	0.168078	0	-	0	-	-		Exclusive 2022	Exclusive organic
d__Bacteria; p__Acidobacteriota; c__Vicinamibacteria; o__Subgroup_17; f__Subgroup_17; g__Subgroup_17; s__metagenome	0	-	1.2	2.68328	0.423711	0	-	0	-	-		Exclusive 2022	Exclusive organic
d__Bacteria; p__Chloroflexi; c__Chloroflexia; o__Thermomicrobiales; f__AKYG1722; g__AKYG1722; s__uncultured_Alphaproteobacteria	0	-	1.2	2.68328	0.423711	0	-	0	-	-		Exclusive 2022	Exclusive organic
d__Bacteria; p__Patescibacteria; c__ABY1; o__Candidatus_Magasanikbacteria; f__Candidatus_Magasanikbacteria; g__Candidatus_Magasanikbacteria; s__Parcubacteria_group	0	-	1.2	2.68328	0.423711	0	-	0	-	-		Exclusive 2022	Exclusive organic
d__Bacteria; p__Proteobacteria; c__Gammaproteobacteria; o__Cellvibrionales; f__Halieaceae; g__OM60(NOR5)_clade; s__uncultured_Acidobacteria	0	-	1.2	2.68328	0.423711	0	-	0	-	-		Exclusive 2022	Exclusive organic
d__Bacteria; p__Proteobacteria; c__Gammaproteobacteria; o__Gammaproteobacteria_Incertae_Sedis; f__Unknown_Family; g__uncultured; s__metagenome	0	-	1.2	2.68328	0.423711	0	-	0	-	-		Exclusive 2022	Exclusive organic
d__Bacteria; p__Planctomycetota; c__Phycisphaerae; o__Phycisphaerales; f__Phycisphaeraceae; g__SM1A02	0.942857	2.50814	0.257143	0.885931	0.389157	0	-	0	-	-		Exclusive 2022
d__Bacteria; p__Acidobacteriota; c__Acidobacteriae; o__AKIW659; f__AKIW659; g__AKIW659; s__uncultured_bacterium	1.2	2.68328	0	-	0.423711	0	-	0	-	-		Exclusive 2022	Exclusive conventional
d__Bacteria; p__Acidobacteriota; c__Acidobacteriae; o__Subgroup_12; f__Subgroup_12; g__Subgroup_12; s__uncultured_bacterium	1.2	2.68328	0	-	0.423711	0	-	0	-	-		Exclusive 2022	Exclusive conventional
d__Bacteria; p__Myxococcota; c__Polyangia; o__Polyangiales; f__Polyangiaceae; g__Pajaroellobacter; s__uncultured_soil	1.2	2.68328	0	-	0.423711	0	-	0	-	-		Exclusive 2022	Exclusive conventional
d__Bacteria; p__Planctomycetota; c__Planctomycetes; o__Gemmatales; f__Gemmataceae; g__Gemmata; s__uncultured_Gemmata	1.2	2.57337	0	-	0.168078	0	-	0	-	-		Exclusive 2022	Exclusive conventional
d__Bacteria; p__Planctomycetota; c__Planctomycetes; o__Planctomycetales; f__Rubinisphaeraceae; g__SH-PL14; s__Planctomyces_sp.	1.2	2.68328	0	-	0.423711	0	-	0	-	-		Exclusive 2022	Exclusive conventional
d__Bacteria; p__Planctomycetota; c__Planctomycetes; o__Planctomycetales; f__Schlesneriaceae; g__Planctopirus; s__uncultured_Planctomycetales	1.2	2.57337	0	-	0.168078	0	-	0	-	-		Exclusive 2022	Exclusive conventional
d__Bacteria; p__Proteobacteria; c__Gammaproteobacteria; o__Burkholderiales; f__A21b; g__A21b; s__uncultured_Rhodocyclaceae	1.2	2.69979	0	-	0.168078	0	-	0	-	-		Exclusive 2022	Exclusive conventional
d__Bacteria; p__Proteobacteria; c__Gammaproteobacteria; o__Gammaproteobacteria_Incertae_Sedis; f__Unknown_Family; g__Unknown_Family; s__uncultured_bacterium	1.2	2.68328	0	-	0.423711	0	-	0	-	-		Exclusive 2022	Exclusive conventional
d__Bacteria; p__Bacteroidota; c__Bacteroidia; o__Chitinophagales; f__Chitinophagaceae; g__Flavisolibacter; s__Flavisolibacter_tropicus	0	-	1.13333	2.50333	0.0796017	0	-	0	-	-		Exclusive 2022	Exclusive organic
d__Bacteria; p__Patescibacteria; c__ABY1; o__Candidatus_Komeilibacteria; f__Candidatus_Komeilibacteria; g__Candidatus_Komeilibacteria; s__uncultured_bacterium	0	-	1.1	2.60128	0.168078	0	-	0	-	-		Exclusive 2022	Exclusive organic
d__Bacteria; p__Planctomycetota	0.3	0.674949	0.8	2.52982	0.670405	0	-	0	-	-		Exclusive 2022
d__Bacteria; p__Verrucomicrobiota; c__Verrucomicrobiae; o__S-BQ2-57_soil_group; f__S-BQ2-57_soil_group; g__S-BQ2-57_soil_group; s__uncultured_bacterium	1.1	2.69307	0	-	0.0401613	0	-	0	-	-	significant differences OS-CS in 2022	Exclusive 2022	Exclusive conventional
d__Bacteria; p__Acidobacteriota; c__Blastocatellia; o__Blastocatellales; f__Blastocatellaceae; g__JGI_0001001-H03; s__uncultured_bacterium	1.1	2.42441	0	-	0.168078	0	-	0	-	-		Exclusive 2022	Exclusive conventional
d__Bacteria; p__Bacteroidota; c__Bacteroidia; o__Cytophagales; f__Microscillaceae; g__Chryseolinea	1.1	2.42441	0	-	0.168078	0	-	0	-	-		Exclusive 2022	Exclusive conventional
d__Archaea; p__Iainarchaeota; c__Iainarchaeia; o__Iainarchaeales; f__Iainarchaeales; g__Candidatus_Iainarchaeum; s__uncultured_archaeon	0	-	1	2.23607	0.423711	0	-	0	-	-		Exclusive 2022	Exclusive organic
d__Bacteria; p__Acidobacteriota; c__Acidobacteriae	0	-	1	2.23607	0.423711	0	-	0	-	-		Exclusive 2022	Exclusive organic
d__Bacteria; p__Acidobacteriota; c__Acidobacteriae; o__Acidobacteriae; f__Acidobacteriae; g__Paludibaculum; s__uncultured_Acidobacteria	0	-	1	2.23607	0.423711	0	-	0	-	-		Exclusive 2022	Exclusive organic
d__Bacteria; p__Acidobacteriota; c__Acidobacteriae; o__Solibacterales; f__Solibacteraceae; g__Candidatus_Solibacter; s__uncultured_Solibacter	0	-	1	2.16025	0.168078	0	-	0	-	-		Exclusive 2022	Exclusive organic
d__Bacteria; p__Actinobacteriota; c__Rubrobacteria; o__Rubrobacterales; f__Rubrobacteriaceae; g__Rubrobacter; s__uncultured_bacterium	0	-	1	2.23607	0.423711	0	-	0	-	-		Exclusive 2022	Exclusive organic
d__Bacteria; p__Bacteroidota; c__Kapabacteria; o__Kapabacteriales; f__Kapabacteriales; g__Kapabacteriales	0	-	1	2.29907	0.0797252	0	-	0	-	-		Exclusive 2022	Exclusive organic
d__Bacteria; p__Bdellovibrionota; c__Oligoflexia; o__Oligoflexales; f__uncultured; g__uncultured; s__metagenome	0	-	1	2.23607	0.423711	0	-	0	-	-		Exclusive 2022	Exclusive organic
d__Bacteria; p__Patescibacteria; c__Gracilibacteria; o__Candidatus_Peribacteria; f__Candidatus_Peribacteria; g__Candidatus_Peribacteria; s__uncultured_soil	0	-	1	2.23607	0.423711	0	-	0	-	-		Exclusive 2022	Exclusive organic
d__Bacteria; p__Planctomycetota; c__Phycisphaerae; o__Phycisphaerales; f__Phycisphaeraceae; g__SM1A02; s__uncultured_soil	0	-	1	2.23607	0.423711	0	-	0	-	-		Exclusive 2022	Exclusive organic
d__Bacteria; p__Proteobacteria; c__Gammaproteobacteria; o__Gammaproteobacteria_Incertae_Sedis; f__Unknown_Family; g__Candidatus_Berkiella	0	-	1	2.23607	0.423711	0	-	0	-	-		Exclusive 2022	Exclusive organic
d__Bacteria; p__Proteobacteria; c__Gammaproteobacteria; o__R7C24; f__R7C24; g__R7C24; s__metagenome	0	-	1	2.23607	0.423711	0	-	0	-	-		Exclusive 2022	Exclusive organic
d__Bacteria; p__Myxococcota; c__Myxococcia; o__Myxococcales; f__Myxococcaceae; g__KD3-10; s__uncultured_delta	0.866667	2.35635	0.133333	0.516398	0.523999	0	-	0	-	-		Exclusive 2022
d__Archaea; p__Thermoplasmatota	1	2.23607	0	-	0.423711	0	-	0	-	-		Exclusive 2022	Exclusive conventional
d__Bacteria; p__Acidobacteriota; c__Acidobacteriae; o__Solibacterales; f__Solibacteraceae; g__Candidatus_Solibacter; s__uncultured_Acidobacteria	1	2.23607	0	-	0.423711	0	-	0	-	-		Exclusive 2022	Exclusive conventional
d__Bacteria; p__Actinobacteriota; c__Acidimicrobiia; o__Microtrichales; f__Ilumatobacteraceae; g__uncultured; s__uncultured_soil	1	2.23607	0	-	0.423711	0	-	0	-	-		Exclusive 2022	Exclusive conventional
d__Bacteria; p__Actinobacteriota; c__Actinobacteria; o__0319-7L14; f__0319-7L14; g__0319-7L14	1	2.23607	0	-	0.423711	0	-	0	-	-		Exclusive 2022	Exclusive conventional
d__Bacteria; p__Bacteroidota; c__Bacteroidia; o__Chitinophagales; f__Chitinophagaceae; g__Chitinophaga; s__uncultured_bacterium	1	2.23607	0	-	0.423711	0	-	0	-	-		Exclusive 2022	Exclusive conventional
d__Bacteria; p__Bacteroidota; c__Bacteroidia; o__Sphingobacteriales; f__KD3-93; g__KD3-93; s__metagenome	1	2.23607	0	-	0.423711	0	-	0	-	-		Exclusive 2022	Exclusive conventional
d__Bacteria; p__Patescibacteria; c__Parcubacteria; o__Candidatus_Azambacteria; f__Candidatus_Azambacteria; g__Candidatus_Azambacteria; s__Entomoplasmatales_bacterium	1	2.23607	0	-	0.423711	0	-	0	-	-		Exclusive 2022	Exclusive conventional
d__Bacteria; p__Planctomycetota; c__Phycisphaerae; o__Phycisphaerales; f__Phycisphaeraceae; g__Phycisphaera; s__metagenome	1	2.23607	0	-	0.423711	0	-	0	-	-		Exclusive 2022	Exclusive conventional
d__Bacteria; p__Proteobacteria; c__Gammaproteobacteria; o__Burkholderiales	1	2.23607	0	-	0.423711	0	-	0	-	-		Exclusive 2022	Exclusive conventional
d__Bacteria; p__Proteobacteria; c__Gammaproteobacteria; o__Burkholderiales; f__Burkholderiaceae; g__uncultured	1	2.23607	0	-	0.423711	0	-	0	-	-		Exclusive 2022	Exclusive conventional
d__Bacteria; p__Proteobacteria; c__Gammaproteobacteria; o__Diplorickettsiales; f__Diplorickettsiaceae; g__Aquicella; s__uncultured_gamma	1	2.23607	0	-	0.423711	0	-	0	-	-		Exclusive 2022	Exclusive conventional
d__Bacteria; p__Verrucomicrobiota; c__Verrucomicrobiae; o__Opitutales; f__Puniceicoccaceae; g__Verruc-01	1	2.23607	0	-	0.423711	0	-	0	-	-		Exclusive 2022	Exclusive conventional
d__Bacteria; p__Verrucomicrobiota; c__Verrucomicrobiae; o__Verrucomicrobiales; f__Rubritaleaceae; g__Luteolibacter; s__Verrucomicrobium_sp.	1	2.23607	0	-	0.423711	0	-	0	-	-		Exclusive 2022	Exclusive conventional
d__Bacteria; p__Proteobacteria; c__Gammaproteobacteria; o__Steroidobacterales; f__Woeseiaceae; g__JTB255_marine_benthic_group; s__uncultured_bacterium	0.55	1.5035	0.4	1.78885	0.349723	0	-	0	-	-		Exclusive 2022
d__Bacteria; p__Armatimonadota; c__uncultured; o__uncultured; f__uncultured; g__uncultured; s__uncultured_soil	0.9	2.23358	0	-	0.168078	0	-	0	-	-		Exclusive 2022	Exclusive conventional
d__Bacteria; p__Chloroflexi; c__Ktedonobacteria; o__Ktedonobacterales; f__Ktedonobacteraceae; g__JG30a-KF-32; s__uncultured_bacterium	0.9	1.91195	0	-	0.168078	0	-	0	-	-		Exclusive 2022	Exclusive conventional
d__Bacteria; p__Firmicutes; c__Desulfitobacteriia; o__Desulfitobacteriales; f__Heliobacteriaceae; g__uncultured; s__uncultured_bacterium	0.9	1.91195	0	-	0.168078	0	-	0	-	-		Exclusive 2022	Exclusive conventional
d__Bacteria; p__Proteobacteria; c__Gammaproteobacteria; o__Salinisphaerales; f__Solimonadaceae; g__uncultured; s__uncultured_bacterium	0.866667	1.84649	0	-	0.0796017	0	-	0	-	-		Exclusive 2022	Exclusive conventional
d__Bacteria; p__WS2; c__WS2; o__WS2; f__WS2; g__WS2; s__uncultured_soil	0.6	1.68184	0.266667	1.0328	0.577155	0	-	0	-	-		Exclusive 2022
d__Bacteria; p__Acidobacteriota; c__Blastocatellia; o__DS-100; f__DS-100; g__DS-100; s__uncultured_bacterium	0	-	0.8	1.93218	0.168078	0	-	0	-	-		Exclusive 2022	Exclusive organic
d__Bacteria; p__Bacteroidota; c__Bacteroidia; o__Chitinophagales; f__Chitinophagaceae; g__Aurantisolimonas; s__metagenome	0	-	0.8	1.78885	0.423711	0	-	0	-	-		Exclusive 2022	Exclusive organic
d__Bacteria; p__Bacteroidota; c__Bacteroidia; o__Sphingobacteriales; f__AKYH767; g__AKYH767; s__uncultured_Sphingobacteriales	0	-	0.8	1.78885	0.423711	0	-	0	-	-		Exclusive 2022	Exclusive organic
d__Bacteria; p__Bdellovibrionota; c__Bdellovibrionia; o__Bdellovibrionales; f__Bdellovibrionaceae; g__OM27_clade; s__metagenome	0	-	0.8	1.78885	0.423711	0	-	0	-	-		Exclusive 2022	Exclusive organic
d__Bacteria; p__Elusimicrobiota; c__Elusimicrobia; o__MVP-88; f__MVP-88; g__MVP-88; s__uncultured_bacterium	0	-	0.8	1.75119	0.168078	0	-	0	-	-		Exclusive 2022	Exclusive organic
d__Bacteria; p__Proteobacteria; c__Gammaproteobacteria; o__Burkholderiales; f__Nitrosomonadaceae; g__mle1-7; s__uncultured_beta	0	-	0.8	1.78885	0.423711	0	-	0	-	-		Exclusive 2022	Exclusive organic
d__Bacteria; p__Chloroflexi; c__Chloroflexia; o__Chloroflexales; f__Chloroflexaceae; g__FFCH7168; s__uncultured_bacterium	0.8	1.93581	0	-	0.0401613	0	-	0	-	-	significant differences OS-CS in 2022	Exclusive 2022	Exclusive conventional
d__Archaea; p__Micrarchaeota; c__Micrarchaeia; o__Micrarchaeales; f__Micrarchaeales; g__Micrarchaeales; s__uncultured_euryarchaeote	0.8	1.68655	0	-	0.167489	0	-	0	-	-		Exclusive 2022	Exclusive conventional
d__Bacteria; p__Bacteroidota; c__Bacteroidia; o__Cytophagales; f__Microscillaceae; g__Ohtaekwangia; s__uncultured_Bacteroidetes	0.8	1.78885	0	-	0.423711	0	-	0	-	-		Exclusive 2022	Exclusive conventional
d__Bacteria; p__Bacteroidota; c__Bacteroidia; o__Cytophagales; f__Microscillaceae; g__uncultured; s__Cytophagales_bacterium	0.8	1.78885	0	-	0.423711	0	-	0	-	-		Exclusive 2022	Exclusive conventional
d__Bacteria; p__Bacteroidota; c__Bacteroidia; o__Sphingobacteriales; f__env.OPS_17; g__env.OPS_17; s__uncultured_Alistipes	0.8	1.78885	0	-	0.423711	0	-	0	-	-		Exclusive 2022	Exclusive conventional
d__Bacteria; p__Bdellovibrionota; c__Oligoflexia; o__Silvanigrellales; f__Silvanigrellaceae; g__Silvanigrella; s__metagenome	0.8	1.78885	0	-	0.423711	0	-	0	-	-		Exclusive 2022	Exclusive conventional
d__Bacteria; p__Myxococcota; c__Polyangia; o__Nannocystales; f__Nannocystaceae; g__uncultured; s__uncultured_bacterium	0.8	1.78885	0	-	0.423711	0	-	0	-	-		Exclusive 2022	Exclusive conventional
d__Bacteria; p__Patescibacteria; c__Parcubacteria; o__Candidatus_Adlerbacteria; f__Candidatus_Adlerbacteria; g__Candidatus_Adlerbacteria	0.8	1.78885	0	-	0.423711	0	-	0	-	-		Exclusive 2022	Exclusive conventional
d__Bacteria; p__Patescibacteria; c__Parcubacteria; o__Candidatus_Vogelbacteria; f__Candidatus_Vogelbacteria; g__Candidatus_Vogelbacteria; s__uncultured_bacterium	0.8	1.78885	0	-	0.423711	0	-	0	-	-		Exclusive 2022	Exclusive conventional
d__Bacteria; p__Patescibacteria; c__Saccharimonadia; o__Saccharimonadales; f__S32; g__TM7; s__uncultured_Candidatus	0.8	1.78885	0	-	0.423711	0	-	0	-	-		Exclusive 2022	Exclusive conventional
d__Bacteria; p__Proteobacteria; c__Alphaproteobacteria; o__Elsterales; f__uncultured; g__uncultured; s__uncultured_Stella	0.8	1.78885	0	-	0.423711	0	-	0	-	-		Exclusive 2022	Exclusive conventional
d__Bacteria; p__Proteobacteria; c__Gammaproteobacteria; o__Cellvibrionales; f__Cellvibrionaceae; g__Cellvibrio; s__Cellvibrio_sp.	0.8	1.78885	0	-	0.423711	0	-	0	-	-		Exclusive 2022	Exclusive conventional
d__Bacteria; p__Bacteroidota; c__Bacteroidia; o__Bacteroidales; f__Prolixibacteraceae; g__BSV13; s__uncultured_Prolixibacter	0.0666667	0.258199	0.666667	1.75933	0.523828	0	-	0	-	-		Exclusive 2022
d__Bacteria; p__Patescibacteria; c__Microgenomatia; o__Candidatus_Pacebacteria; f__Candidatus_Pacebacteria; g__Candidatus_Pacebacteria; s__uncultured_soil	0.6	1.89737	0.1	0.316228	1	0	-	0	-	-		Exclusive 2022
d__Bacteria; p__Dependentiae; c__Babeliae; o__Babeliales; f__Babeliales; g__Babeliales; s__uncultured_bacterium	0.12	0.439697	0.56	1.55671	0.576123	0	-	0	-	-		Exclusive 2022
d__Bacteria; p__Zixibacteria; c__Zixibacteria; o__Zixibacteria; f__Zixibacteria; g__Zixibacteria; s__uncultured_Nitrospinaceae	0.2	0.774597	0.466667	1.35576	0.577155	0	-	0	-	-		Exclusive 2022
d__Bacteria; p__Bacteroidota; c__Bacteroidia; o__Chitinophagales; f__Saprospiraceae; g__uncultured; s__bacterium_enrichment	0	-	0.6	1.34164	0.423711	0	-	0	-	-		Exclusive 2022	Exclusive organic
d__Bacteria; p__Desulfobacterota; c__uncultured; o__uncultured; f__uncultured; g__uncultured; s__Myxococcales_bacterium	0	-	0.6	1.34164	0.423711	0	-	0	-	-		Exclusive 2022	Exclusive organic
d__Bacteria; p__Elusimicrobiota; c__Lineage_IIc; o__Lineage_IIc; f__Lineage_IIc; g__Lineage_IIc; s__uncultured_prokaryote	0	-	0.6	1.3499	0.168078	0	-	0	-	-		Exclusive 2022	Exclusive organic
d__Bacteria; p__Nitrospirota; c__4-29-1; o__4-29-1; f__4-29-1; g__4-29-1; s__uncultured_bacterium	0	-	0.6	1.34164	0.423711	0	-	0	-	-		Exclusive 2022	Exclusive organic
d__Bacteria; p__Patescibacteria; c__Microgenomatia; o__Candidatus_Chisholmbacteria; f__Candidatus_Chisholmbacteria; g__Candidatus_Chisholmbacteria; s__Microgenomates_group	0	-	0.6	1.34164	0.423711	0	-	0	-	-		Exclusive 2022	Exclusive organic
d__Bacteria; p__Patescibacteria; c__Parcubacteria; o__Candidatus_Yanofskybacteria; f__Candidatus_Yanofskybacteria; g__Candidatus_Yanofskybacteria; s__uncultured_deep-sea	0	-	0.6	1.34164	0.423711	0	-	0	-	-		Exclusive 2022	Exclusive organic
d__Bacteria; p__Proteobacteria; c__Gammaproteobacteria; o__Xanthomonadales; f__Rhodanobacteraceae; g__Rhodanobacter; s__Rhodanobacter_sp.	0	-	0.6	1.34164	0.423711	0	-	0	-	-		Exclusive 2022	Exclusive organic
d__Bacteria; p__Acidobacteriota; c__Acidobacteriae; o__Acidobacteriales	0.6	1.34164	0	-	0.423711	0	-	0	-	-		Exclusive 2022	Exclusive conventional
d__Bacteria; p__Acidobacteriota; c__Acidobacteriae; o__Acidobacteriales; f__Acidobacteriaceae_(Subgroup_1); g__uncultured; s__uncultured_bacterium	0.6	1.34164	0	-	0.423711	0	-	0	-	-		Exclusive 2022	Exclusive conventional
d__Bacteria; p__Actinobacteriota; c__Thermoleophilia; o__Solirubrobacterales; f__Solirubrobacteraceae; g__Conexibacter; s__uncultured_bacterium	0.6	1.34164	0	-	0.423711	0	-	0	-	-		Exclusive 2022	Exclusive conventional
d__Bacteria; p__Armatimonadota; c__Fimbriimonadia; o__Fimbriimonadales; f__Fimbriimonadales; g__Fimbriimonadales; s__uncultured_bacterium	0.6	1.34164	0	-	0.423711	0	-	0	-	-		Exclusive 2022	Exclusive conventional
d__Bacteria; p__Bacteroidota; c__Bacteroidia; o__Chitinophagales; f__Chitinophagaceae; g__Niastella; s__uncultured_bacterium	0.6	1.57762	0	-	0.168078	0	-	0	-	-		Exclusive 2022	Exclusive conventional
d__Bacteria; p__Bacteroidota; c__Bacteroidia; o__Chitinophagales; f__Chitinophagaceae; g__uncultured; s__Panacibacter_ginsenosidivorans	0.6	1.34164	0	-	0.423711	0	-	0	-	-		Exclusive 2022	Exclusive conventional
d__Bacteria; p__Bacteroidota; c__Bacteroidia; o__Chitinophagales; f__Saprospiraceae; g__uncultured; s__wastewater_metagenome	0.6	1.34164	0	-	0.423711	0	-	0	-	-		Exclusive 2022	Exclusive conventional
d__Bacteria; p__Bacteroidota; c__Kryptonia; o__Kryptoniales; f__BSV26; g__BSV26; s__Ignavibacteria_bacterium	0.6	1.34164	0	-	0.423711	0	-	0	-	-		Exclusive 2022	Exclusive conventional
d__Bacteria; p__Bacteroidota; c__Rhodothermia; o__Rhodothermales; f__Rhodothermaceae; g__uncultured; s__uncultured_bacterium	0.6	1.34164	0	-	0.423711	0	-	0	-	-		Exclusive 2022	Exclusive conventional
d__Bacteria; p__Cyanobacteria; c__Vampirivibrionia; o__Vampirovibrionales; f__Vampirovibrionales; g__Vampirovibrionales; s__uncultured_bacterium	0.6	1.34164	0	-	0.423711	0	-	0	-	-		Exclusive 2022	Exclusive conventional
d__Bacteria; p__Desulfobacterota; c__Desulfuromonadia; o__Geobacterales; f__Geobacteraceae; g__Geotalea; s__uncultured_bacterium	0.6	1.34164	0	-	0.423711	0	-	0	-	-		Exclusive 2022	Exclusive conventional
d__Bacteria; p__Desulfobacterota; c__Syntrophobacteria; o__Syntrophobacterales; f__Syntrophobacteraceae; g__Syntrophobacter	0.6	1.34164	0	-	0.423711	0	-	0	-	-		Exclusive 2022	Exclusive conventional
d__Bacteria; p__MBNT15; c__MBNT15; o__MBNT15; f__MBNT15; g__MBNT15; s__uncultured_bacterium	0.6	1.34164	0	-	0.423711	0	-	0	-	-		Exclusive 2022	Exclusive conventional
d__Bacteria; p__Patescibacteria; c__Microgenomatia; o__Candidatus_Levybacteria; f__Candidatus_Levybacteria; g__Candidatus_Levybacteria; s__Candidatus_Levybacteria	0.6	1.34164	0	-	0.423711	0	-	0	-	-		Exclusive 2022	Exclusive conventional
d__Bacteria; p__Planctomycetota; c__Phycisphaerae; o__S-70; f__S-70; g__S-70; s__uncultured_bacterium	0.6	1.34164	0	-	0.423711	0	-	0	-	-		Exclusive 2022	Exclusive conventional
d__Bacteria; p__Planctomycetota; c__Phycisphaerae; o__S-70; f__S-70; g__S-70; s__uncultured_deep-sea	0.6	1.34164	0	-	0.423711	0	-	0	-	-		Exclusive 2022	Exclusive conventional
d__Bacteria; p__Proteobacteria; c__Alphaproteobacteria; o__Tistrellales; f__Geminicoccaceae; g__Candidatus_Alysiosphaera	0.6	1.34164	0	-	0.423711	0	-	0	-	-		Exclusive 2022	Exclusive conventional
d__Bacteria; p__SAR324_clade(Marine_group_B); c__SAR324_clade(Marine_group_B); o__SAR324_clade(Marine_group_B); f__SAR324_clade(Marine_group_B); g__SAR324_clade(Marine_group_B); s__metagenome	0.6	1.34164	0	-	0.423711	0	-	0	-	-		Exclusive 2022	Exclusive conventional
d__Bacteria; p__Bacteroidota; c__Bacteroidia; o__Bacteroidetes_VC2.1_Bac22; f__Bacteroidetes_VC2.1_Bac22; g__Bacteroidetes_VC2.1_Bac22; s__metagenome	0.35	1.08942	0.2	0.615587	0.937875	0	-	0	-	-		Exclusive 2022
d__Bacteria; p__Patescibacteria; c__Microgenomatia; o__Candidatus_Pacebacteria; f__Candidatus_Pacebacteria; g__Candidatus_Pacebacteria; s__bacterium_enrichment	0.35	0.988087	0.2	0.894427	0.336417	0	-	0	-	-		Exclusive 2022
d__Bacteria; p__Proteobacteria	0.0666667	0.258199	0.466667	1.35576	0.523999	0	-	0	-	-		Exclusive 2022
d__Bacteria; p__Patescibacteria; c__Parcubacteria; o__Candidatus_Giovannonibacteria; f__Candidatus_Giovannonibacteria; g__Candidatus_Giovannonibacteria; s__Candidatus_Giovannonibacteria	0.533333	1.24595	0	-	0.0797252	0	-	0	-	-		Exclusive 2022	Exclusive conventional
d__Bacteria; p__Planctomycetota; c__Phycisphaerae; o__Phycisphaerales; f__Phycisphaeraceae; g__CL500-3; s__uncultured_bacterium	0	-	0.5	1.08012	0.168078	0	-	0	-	-		Exclusive 2022	Exclusive organic
d__Bacteria; p__Bacteroidota; c__Bacteroidia; o__Chitinophagales; f__uncultured; g__uncultured; s__uncultured_deep-sea	0.1	0.316228	0.4	1.26491	1	0	-	0	-	-		Exclusive 2022
d__Bacteria; p__Chloroflexi; c__Ktedonobacteria; o__Ktedonobacterales; f__Ktedonobacteraceae; g__HSB_OF53-F07; s__uncultured_Ktedonobacter	0.5	1.08012	0	-	0.168078	0	-	0	-	-		Exclusive 2022	Exclusive conventional
d__Bacteria; p__Patescibacteria; c__Gracilibacteria; o__Candidatus_Peribacteria; f__Candidatus_Peribacteria; g__Candidatus_Peribacteria; s__metagenome	0.5	1.08012	0	-	0.168078	0	-	0	-	-		Exclusive 2022	Exclusive conventional
d__Bacteria; p__Planctomycetota; c__Phycisphaerae; o__Phycisphaerales; f__Phycisphaeraceae; g__uncultured; s__uncultured_bacterium	0.5	1.08012	0	-	0.168078	0	-	0	-	-		Exclusive 2022	Exclusive conventional
d__Bacteria; p__Verrucomicrobiota; c__Omnitrophia; o__Omnitrophales; f__Omnitrophales; g__Omnitrophales; s__uncultured_bacterium	0.5	1.08012	0	-	0.168078	0	-	0	-	-		Exclusive 2022	Exclusive conventional
d__Bacteria; p__Actinobacteriota; c__Acidimicrobiia; o__Actinomarinales; f__uncultured; g__uncultured; s__uncultured_actinobacterium	0	-	0.4	0.894427	0.423711	0	-	0	-	-		Exclusive 2022	Exclusive organic
d__Bacteria; p__Myxococcota; c__Polyangia; o__Blfdi19; f__Blfdi19; g__Blfdi19; s__uncultured_delta	0	-	0.4	0.894427	0.423711	0	-	0	-	-		Exclusive 2022	Exclusive organic
d__Bacteria; p__NB1-j; c__NB1-j; o__NB1-j; f__NB1-j; g__NB1-j; s__uncultured_proteobacterium	0	-	0.4	0.894427	0.423711	0	-	0	-	-		Exclusive 2022	Exclusive organic
d__Bacteria; p__Patescibacteria; c__Gracilibacteria; o__Candidatus_Peregrinibacteria; f__Candidatus_Peregrinibacteria; g__Candidatus_Peregrinibacteria	0	-	0.4	0.894427	0.423711	0	-	0	-	-		Exclusive 2022	Exclusive organic
d__Bacteria; p__Patescibacteria; c__Microgenomatia; o__Candidatus_Pacebacteria; f__Candidatus_Pacebacteria; g__Candidatus_Pacebacteria; s__uncultured_organism	0	-	0.4	0.894427	0.423711	0	-	0	-	-		Exclusive 2022	Exclusive organic
d__Bacteria; p__Patescibacteria; c__Microgenomatia; o__Microgenomatia; f__Microgenomatia; g__Microgenomatia; s__uncultured_bacterium	0	-	0.4	0.894427	0.423711	0	-	0	-	-		Exclusive 2022	Exclusive organic
d__Bacteria; p__Verrucomicrobiota; c__Verrucomicrobiae; o__Pedosphaerales; f__Pedosphaeraceae; g__SH3-11; s__uncultured_Verrucomicrobia	0	-	0.4	0.894427	0.423711	0	-	0	-	-		Exclusive 2022	Exclusive organic
d__Bacteria; p__GAL15; c__GAL15; o__GAL15; f__GAL15; g__GAL15; s__uncultured_bacterium	0.3	0.948683	0.1	0.316228	1	0	-	0	-	-		Exclusive 2022
d__Archaea; p__Crenarchaeota; c__Nitrososphaeria; o__Group_1.1c; f__Group_1.1c; g__Group_1.1c; s__uncultured_archaeon	0.4	0.894427	0	-	0.423711	0	-	0	-	-		Exclusive 2022	Exclusive conventional
d__Bacteria; p__Acidobacteriota; c__Acidobacteriae; o__Subgroup_2; f__Subgroup_2; g__Subgroup_2	0.4	0.894427	0	-	0.423711	0	-	0	-	-		Exclusive 2022	Exclusive conventional
d__Bacteria; p__Bacteroidota; c__Bacteroidia; o__Chitinophagales; f__uncultured; g__uncultured; s__uncultured_Bacteroidetes	0.4	0.894427	0	-	0.423711	0	-	0	-	-		Exclusive 2022	Exclusive conventional
d__Bacteria; p__Firmicutes; c__Bacilli; o__Entomoplasmatales; f__type_III; g__type_III; s__uncultured_Mollicutes	0.4	0.910259	0	-	0.0797252	0	-	0	-	-		Exclusive 2022	Exclusive conventional
d__Bacteria; p__Myxococcota; c__Polyangia; o__Haliangiales; f__Haliangiaceae; g__Haliangium; s__uncultured_sludge	0.4	0.894427	0	-	0.423711	0	-	0	-	-		Exclusive 2022	Exclusive conventional
d__Bacteria; p__Nitrospirota; c__Nitrospiria; o__Nitrospirales; f__Nitrospiraceae; g__Nitrospira; s__Nitrospira_japonica	0.4	0.894427	0	-	0.423711	0	-	0	-	-		Exclusive 2022	Exclusive conventional
d__Bacteria; p__Patescibacteria; c__ABY1; o__Candidatus_Kerfeldbacteria; f__Candidatus_Kerfeldbacteria; g__Candidatus_Kerfeldbacteria	0.4	0.894427	0	-	0.423711	0	-	0	-	-		Exclusive 2022	Exclusive conventional
d__Bacteria; p__Patescibacteria; c__Parcubacteria; o__Candidatus_Moranbacteria; f__Candidatus_Moranbacteria; g__Candidatus_Moranbacteria; s__uncultured_bacterium	0.4	0.894427	0	-	0.423711	0	-	0	-	-		Exclusive 2022	Exclusive conventional
d__Bacteria; p__Patescibacteria; c__Parcubacteria; o__Candidatus_Ryanbacteria; f__Candidatus_Ryanbacteria; g__Candidatus_Ryanbacteria; s__Candidatus_Ryanbacteria	0.4	0.894427	0	-	0.423711	0	-	0	-	-		Exclusive 2022	Exclusive conventional
d__Bacteria; p__Planctomycetota; c__Planctomycetes; o__Gemmatales; f__Gemmataceae; g__Fimbriiglobus; s__uncultured_bacterium	0.4	0.894427	0	-	0.423711	0	-	0	-	-		Exclusive 2022	Exclusive conventional
d__Bacteria; p__Planctomycetota; c__Planctomycetes; o__Pirellulales; f__Pirellulaceae; g__uncultured; s__uncultured_Planctomycetales	0.4	0.894427	0	-	0.423711	0	-	0	-	-		Exclusive 2022	Exclusive conventional
d__Bacteria; p__Proteobacteria; c__Alphaproteobacteria; o__Caulobacterales; f__Caulobacteraceae; g__Phenylobacterium	0.4	0.894427	0	-	0.423711	0	-	0	-	-		Exclusive 2022	Exclusive conventional
d__Bacteria; p__Proteobacteria; c__Gammaproteobacteria; o__Pseudomonadales; f__Pseudomonadaceae; g__Pseudomonas; s__Pseudomonas_resinovorans	0.4	0.894427	0	-	0.423711	0	-	0	-	-		Exclusive 2022	Exclusive conventional
d__Bacteria; p__Proteobacteria; c__Gammaproteobacteria; o__Xanthomonadales; f__Rhodanobacteraceae; g__Dokdonella; s__uncultured_Dokdonella	0.4	0.894427	0	-	0.423711	0	-	0	-	-		Exclusive 2022	Exclusive conventional
d__Bacteria; p__Verrucomicrobiota; c__Verrucomicrobiae; o__Opitutales; f__Puniceicoccaceae; g__Verruc-01; s__Verrucomicrobia_bacterium	0.4	0.894427	0	-	0.423711	0	-	0	-	-		Exclusive 2022	Exclusive conventional
d__Bacteria; p__Bacteroidota; c__Bacteroidia; o__Sphingobacteriales; f__env.OPS_17; g__env.OPS_17; s__metagenome	0.0666667	0.258199	0.333333	0.899735	0.523999	0	-	0	-	-		Exclusive 2022
d__Bacteria; p__Proteobacteria; c__Alphaproteobacteria; o__Rickettsiales; f__Mitochondria; g__Mitochondria; s__uncultured_bacterium	0	-	0.333333	0.723747	0.0796017	0	-	0	-	-		Exclusive 2022	Exclusive organic
d__Bacteria; p__Planctomycetota; c__Phycisphaerae; o__mle1-8; f__mle1-8; g__mle1-8; s__uncultured_Schlesneria	0.333333	0.723747	0	-	0.0796017	0	-	0	-	-		Exclusive 2022	Exclusive conventional
d__Bacteria; p__Patescibacteria; c__Dojkabacteria; o__Dojkabacteria; f__Dojkabacteria; g__Dojkabacteria; s__uncultured_organism	0	-	0.2	0.447214	0.423711	0	-	0	-	-		Exclusive 2022	Exclusive organic
d__Bacteria; p__Proteobacteria; c__Alphaproteobacteria	0	-	0.2	0.447214	0.423711	0	-	0	-	-		Exclusive 2022	Exclusive organic
d__Bacteria; p__Verrucomicrobiota; c__Verrucomicrobiae; o__Chthoniobacterales; f__Xiphinematobacteraceae; g__Candidatus_Xiphinematobacter; s__Candidatus_Xiphinematobacter	0	-	0.2	0.447214	0.423711	0	-	0	-	-		Exclusive 2022	Exclusive organic
d__Archaea; p__Euryarchaeota; c__Methanobacteria; o__Methanobacteriales; f__Methanobacteriaceae; g__Methanobrevibacter; s__uncultured_rumen	0.2	0.447214	0	-	0.423711	0	-	0	-	-		Exclusive 2022	Exclusive conventional
d__Bacteria; p__Actinobacteriota; c__Rubrobacteria; o__Rubrobacterales; f__Rubrobacteriaceae; g__Rubrobacter; s__metagenome	0.2	0.447214	0	-	0.423711	0	-	0	-	-		Exclusive 2022	Exclusive conventional
d__Bacteria; p__Bacteroidota; c__Bacteroidia; o__Sphingobacteriales; f__KD3-93; g__KD3-93; s__uncultured_bacterium	0.2	0.447214	0	-	0.423711	0	-	0	-	-		Exclusive 2022	Exclusive conventional
d__Bacteria; p__Bdellovibrionota; c__Bdellovibrionia; o__Bdellovibrionales; f__Bdellovibrionaceae; g__Bdellovibrio; s__Bdellovibrio_exovorus	0.2	0.447214	0	-	0.423711	0	-	0	-	-		Exclusive 2022	Exclusive conventional
d__Bacteria; p__Firmicutes	0.2	0.447214	0	-	0.423711	0	-	0	-	-		Exclusive 2022	Exclusive conventional
d__Bacteria; p__Patescibacteria; c__Microgenomatia; o__Candidatus_Collierbacteria; f__Candidatus_Collierbacteria; g__Candidatus_Collierbacteria	0.2	0.447214	0	-	0.423711	0	-	0	-	-		Exclusive 2022	Exclusive conventional
d__Bacteria; p__Planctomycetota; c__Phycisphaerae; o__Phycisphaerales; f__Phycisphaeraceae	0.2	0.447214	0	-	0.423711	0	-	0	-	-		Exclusive 2022	Exclusive conventional
d__Bacteria; p__Planctomycetota; c__Planctomycetes; o__Pirellulales; f__Pirellulaceae; g__Pir2_lineage	0.2	0.447214	0	-	0.423711	0	-	0	-	-		Exclusive 2022	Exclusive conventional
d__Bacteria; p__Proteobacteria; c__Gammaproteobacteria; o__BD72BR169; f__BD72BR169; g__BD72BR169; s__uncultured_bacterium	0.2	0.447214	0	-	0.423711	0	-	0	-	-		Exclusive 2022	Exclusive conventional
d__Bacteria; p__Proteobacteria; c__Gammaproteobacteria; o__Coxiellales; f__Coxiellaceae; g__Coxiella; s__uncultured_bacterium	0.2	0.447214	0	-	0.423711	0	-	0	-	-		Exclusive 2022	Exclusive conventional
d__Bacteria; p__Proteobacteria; c__Gammaproteobacteria; o__Xanthomonadales; f__Xanthomonadaceae; g__Pseudoxanthomonas	0.2	0.447214	0	-	0.423711	0	-	0	-	-		Exclusive 2022	Exclusive conventional
d__Bacteria; p__Verrucomicrobiota; c__Chlamydiae; o__Chlamydiales; f__Simkaniaceae; g__uncultured; s__Chlamydiales_bacterium	0.2	0.447214	0	-	0.423711	0	-	0	-	-		Exclusive 2022	Exclusive conventional
d__Bacteria; p__Actinobacteriota; c__Thermoleophilia; o__Solirubrobacterales; f__Solirubrobacteraceae; g__uncultured; s__metagenome	0	-	0	-	-	0	-	15.5	30.8174	0.170904		Exclusive 2023	Exclusive organic
d__Bacteria; p__Acidobacteriota; c__Vicinamibacteria; o__Vicinamibacterales	0	-	0	-	-	6.875	19.4454	7.875	22.2739	1		Exclusive 2023
d__Bacteria; p__Myxococcota; c__Myxococcia; o__Myxococcales; f__Myxococcaceae; g__uncultured; s__uncultured_bacterium	0	-	0	-	-	0	-	12.75	25.5	0.453255		Exclusive 2023	Exclusive organic
d__Bacteria; p__Actinobacteriota; c__Actinobacteria; o__Propionibacteriales; f__Nocardioidaceae; g__Nocardioides; s__Marmoricola_sp.	0	-	0	-	-	1.91667	6.63953	10.5833	24.8284	0.513856		Exclusive 2023
d__Bacteria; p__Proteobacteria; c__Gammaproteobacteria; o__Burkholderiales; f__Comamonadaceae; g__Piscinibacter	0	-	0	-	-	12.25	24.5	0	-	0.453255		Exclusive 2023	Exclusive conventional
d__Bacteria; p__Verrucomicrobiota; c__Verrucomicrobiae; o__Pedosphaerales; f__Pedosphaeraceae; g__ADurb.Bin063-1; s__uncultured_Verrucomicrobia	0	-	0	-	-	0	-	11.5	23	0.453255		Exclusive 2023	Exclusive organic
d__Bacteria; p__Actinobacteriota; c__Thermoleophilia; o__Gaiellales; f__Gaiellaceae; g__Gaiella; s__actinobacterium_WWH12	0	-	0	-	-	11	22	0	-	0.453255		Exclusive 2023	Exclusive conventional
d__Bacteria; p__Bacteroidota; c__Bacteroidia; o__Cytophagales; f__Hymenobacteraceae; g__Pontibacter	0	-	0	-	-	0	-	10.5	21	0.453255		Exclusive 2023	Exclusive organic
d__Bacteria; p__Desulfobacterota; c__Desulfuromonadia	0	-	0	-	-	0	-	10.5	21	0.453255		Exclusive 2023	Exclusive organic
d__Bacteria; p__Actinobacteriota; c__Thermoleophilia; o__Solirubrobacterales; f__67-14; g__67-14; s__uncultured_actinobacterium	0	-	0	-	-	0	-	9.25	18.5	0.453255		Exclusive 2023	Exclusive organic
d__Bacteria; p__Actinobacteriota; c__Thermoleophilia; o__Solirubrobacterales; f__Solirubrobacteraceae; g__uncultured	0	-	0	-	-	0	-	8.75	17.5	0.453255		Exclusive 2023	Exclusive organic
d__Bacteria; p__Actinobacteriota; c__Acidimicrobiia; o__Actinomarinales; f__uncultured; g__uncultured; s__uncultured_soil	0	-	0	-	-	8.25	16.5	0	-	0.453255		Exclusive 2023	Exclusive conventional
d__Bacteria; p__Actinobacteriota; c__Actinobacteria; o__Micrococcales; f__Microbacteriaceae; g__Agromyces; s__Agromyces_neolithicus	0	-	0	-	-	8.125	11.9096	0	-	0.0764479		Exclusive 2023	Exclusive conventional
d__Bacteria; p__Bacteroidota; c__Bacteroidia; o__Sphingobacteriales; f__Sphingobacteriaceae	0	-	0	-	-	0	-	8	16	0.453255		Exclusive 2023	Exclusive organic
d__Bacteria; p__Bacteroidota; c__Bacteroidia; o__Cytophagales; f__Microscillaceae; g__uncultured; s__uncultured_soil	0	-	0	-	-	0	-	7.75	17.4865	0.019799	significant differences OS-CS in 2023	Exclusive 2023	Exclusive organic
d__Bacteria; p__Actinobacteriota; c__Actinobacteria; o__Propionibacteriales; f__Nocardioidaceae; g__Nocardioides; s__uncultured_bacterium	0	-	0	-	-	4.95	11.1614	2.75	12.2984	0.195486		Exclusive 2023
d__Bacteria; p__Gemmatimonadota; c__AKAU4049; o__AKAU4049; f__AKAU4049; g__AKAU4049	0	-	0	-	-	7.625	15.4828	0	-	0.0388493	significant differences OS-CS in 2023	Exclusive 2023	Exclusive conventional
d__Bacteria; p__Chloroflexi; c__JG30-KF-CM66; o__JG30-KF-CM66; f__JG30-KF-CM66; g__JG30-KF-CM66; s__uncultured_Armatimonadetes	0	-	0	-	-	7.5	15	0	-	0.453255		Exclusive 2023	Exclusive conventional
d__Bacteria; p__Actinobacteriota; c__Acidimicrobiia; o__Actinomarinales; f__uncultured; g__uncultured; s__uncultured_Actinomycetales	0	-	0	-	-	0	-	7.33333	13.2756	0.0786087		Exclusive 2023	Exclusive organic
d__Bacteria; p__Proteobacteria; c__Alphaproteobacteria; o__uncultured; f__uncultured; g__uncultured; s__uncultured_Rhodobacteraceae	0	-	0	-	-	7.25	14.5	0	-	0.453255		Exclusive 2023	Exclusive conventional
d__Bacteria; p__Bacteroidota; c__Bacteroidia; o__Chitinophagales; f__Chitinophagaceae; g__Parasegetibacter	0	-	0	-	-	0	-	6.75	13.5	0.453255		Exclusive 2023	Exclusive organic
d__Bacteria; p__Planctomycetota; c__Planctomycetes; o__Isosphaerales; f__Isosphaeraceae; g__Paludisphaera; s__Paludisphaera_borealis	0	-	0	-	-	0	-	6.75	13.5	0.453255		Exclusive 2023	Exclusive organic
d__Bacteria; p__Gemmatimonadota; c__Gemmatimonadetes; o__Gemmatimonadales; f__Gemmatimonadaceae; g__uncultured; s__uncultured_Gemmatimonadaceae	0	-	0	-	-	0	-	6.625	13.0815	0.170904		Exclusive 2023	Exclusive organic
d__Bacteria; p__Bacteroidota; c__Bacteroidia; o__Chitinophagales; f__Chitinophagaceae; g__Flavisolibacter; s__uncultured_Bacteroidetes	0	-	0	-	-	1.58333	5.48483	5	11.6775	0.513579		Exclusive 2023
d__Bacteria; p__Actinobacteriota; c__Actinobacteria; o__Micrococcales; f__Microbacteriaceae; g__Agromyces	0	-	0	-	-	0	-	6.5	12.3288	0.170904		Exclusive 2023	Exclusive organic
d__Bacteria; p__Actinobacteriota; c__Thermoleophilia; o__Solirubrobacterales; f__Solirubrobacteraceae	0	-	0	-	-	0	-	6.5	13	0.453255		Exclusive 2023	Exclusive organic
d__Bacteria; p__Bacteroidota; c__Bacteroidia; o__Chitinophagales; f__Chitinophagaceae; g__Chitinophaga; s__Chitinophaga_sp.	0	-	0	-	-	0	-	6.5	13	0.453255		Exclusive 2023	Exclusive organic
d__Bacteria; p__Myxococcota; c__Polyangia; o__Haliangiales; f__Haliangiaceae; g__Haliangium; s__uncultured_Haliangium	0	-	0	-	-	0	-	6.5	13	0.453255		Exclusive 2023	Exclusive organic
d__Bacteria; p__Verrucomicrobiota; c__Verrucomicrobiae; o__Chthoniobacterales; f__Chthoniobacteraceae; g__Chthoniobacter; s__uncultured_Verrucomicrobia	0	-	0	-	-	0	-	6.5	13	0.453255		Exclusive 2023	Exclusive organic
d__Bacteria; p__Actinobacteriota; c__Thermoleophilia; o__Solirubrobacterales; f__67-14; g__67-14; s__uncultured_Solirubrobacter	0	-	0	-	-	6.5	13	0	-	0.453255		Exclusive 2023	Exclusive conventional
d__Bacteria; p__Chloroflexi; c__Dehalococcoidia; o__S085; f__S085; g__S085	0	-	0	-	-	6.125	13.1631	0	-	0.170904		Exclusive 2023	Exclusive conventional
d__Bacteria; p__Latescibacterota; c__Latescibacterota; o__Latescibacterota; f__Latescibacterota; g__Latescibacterota; s__uncultured_Latescibacteria	0	-	0	-	-	6.08333	11.9579	0	-	0.0786087		Exclusive 2023	Exclusive conventional
d__Bacteria; p__Proteobacteria; c__Alphaproteobacteria; o__Micropepsales; f__Micropepsaceae; g__uncultured; s__uncultured_Alphaproteobacteria	0	-	0	-	-	0	-	6	12	0.453255		Exclusive 2023	Exclusive organic
d__Bacteria; p__Chloroflexi; c__Anaerolineae; o__Caldilineales; f__Caldilineaceae; g__uncultured; s__uncultured_Caldilineales	0	-	0	-	-	6	12	0	-	0.453255		Exclusive 2023	Exclusive conventional
d__Bacteria; p__Verrucomicrobiota; c__Verrucomicrobiae; o__Verrucomicrobiales; f__Rubritaleaceae; g__Luteolibacter; s__uncultured_bacterium	0	-	0	-	-	5.875	14.0045	0	-	0.170904		Exclusive 2023	Exclusive conventional
d__Bacteria; p__Myxococcota; c__Polyangia; o__Polyangiales; f__Polyangiaceae; g__Pajaroellobacter; s__uncultured_delta	0	-	0	-	-	5.75	11.5	0	-	0.453255		Exclusive 2023	Exclusive conventional
d__Bacteria; p__Actinobacteriota; c__Acidimicrobiia; o__IMCC26256; f__IMCC26256; g__IMCC26256; s__uncultured_Acidimicrobiales	0	-	0	-	-	0	-	5.5	11	0.453255		Exclusive 2023	Exclusive organic
d__Bacteria; p__Bacteroidota; c__Bacteroidia; o__Chitinophagales; f__Chitinophagaceae; g__Flavisolibacter; s__uncultured_soil	0	-	0	-	-	0	-	5.5	11	0.453255		Exclusive 2023	Exclusive organic
d__Bacteria; p__Bacteroidota; c__Bacteroidia; o__Cytophagales; f__Cyclobacteriaceae; g__Cyclobacteriaceae; s__Rhodonellum_psychrophilum	0	-	0	-	-	0	-	5.5	11	0.453255		Exclusive 2023	Exclusive organic
d__Bacteria; p__Bacteroidota; c__Bacteroidia; o__Sphingobacteriales; f__Sphingobacteriaceae; g__Olivibacter; s__Olivibacter_soli	0	-	0	-	-	0	-	5.25	10.2702	0.0788056		Exclusive 2023	Exclusive organic
d__Bacteria; p__Myxococcota; c__Myxococcia; o__Myxococcales; f__Myxococcaceae	0	-	0	-	-	5.25	10.0818	0	-	0.170904		Exclusive 2023	Exclusive conventional
d__Bacteria; p__Chloroflexi; c__Anaerolineae; o__Anaerolineales; f__Anaerolineaceae; g__Anaerolinea; s__uncultured_bacterium	0	-	0	-	-	0	-	5	10	0.453255		Exclusive 2023	Exclusive organic
d__Bacteria; p__Verrucomicrobiota; c__Verrucomicrobiae; o__Pedosphaerales; f__Pedosphaeraceae; g__Pedosphaeraceae; s__uncultured_Prosthecobacter	0	-	0	-	-	0	-	5	10	0.453255		Exclusive 2023	Exclusive organic
d__Bacteria; p__Bacteroidota; c__Bacteroidia; o__Chitinophagales; f__Saprospiraceae; g__uncultured; s__uncultured_Haliscomenobacter	0	-	0	-	-	0	-	4.75	9.5	0.453255		Exclusive 2023	Exclusive organic
d__Bacteria; p__Fibrobacterota; c__Fibrobacteria; o__Fibrobacterales; f__Fibrobacteraceae; g__possible_genus_04	0	-	0	-	-	0	-	4.75	9.5	0.453255		Exclusive 2023	Exclusive organic
d__Bacteria; p__Proteobacteria; c__Alphaproteobacteria; o__Rhizobiales; f__Devosiaceae; g__Devosia	0	-	0	-	-	2.25	7.79423	2.5	5.85429	0.651291		Exclusive 2023
d__Bacteria; p__Planctomycetota; c__Planctomycetes; o__Gemmatales; f__Gemmataceae; g__uncultured; s__uncultured_prokaryote	0	-	0	-	-	4.58333	8.30617	0	-	0.0786087		Exclusive 2023	Exclusive conventional
d__Bacteria; p__Bacteroidota; c__Bacteroidia; o__Chitinophagales; f__Chitinophagaceae; g__Flavitalea	0	-	0	-	-	0	-	4.5	9	0.453255		Exclusive 2023	Exclusive organic
d__Bacteria; p__Firmicutes; c__Bacilli; o__Entomoplasmatales; f__type_III; g__type_III	0	-	0	-	-	0	-	4.5	9	0.453255		Exclusive 2023	Exclusive organic
d__Bacteria; p__Patescibacteria; c__Saccharimonadia; o__Saccharimonadales; f__S32; g__TM7	0	-	0	-	-	0	-	4.5	9	0.453255		Exclusive 2023	Exclusive organic
d__Bacteria; p__Proteobacteria; c__Alphaproteobacteria; o__Micropepsales; f__Micropepsaceae; g__uncultured; s__metagenome	0	-	0	-	-	0	-	4.5	9	0.453255		Exclusive 2023	Exclusive organic
d__Bacteria; p__Actinobacteriota; c__Acidimicrobiia; o__Microtrichales; f__Iamiaceae; g__Iamia; s__uncultured_Acidimicrobiales	0	-	0	-	-	4.5	9	0	-	0.453255		Exclusive 2023	Exclusive conventional
d__Bacteria; p__Chloroflexi; c__Chloroflexia; o__Thermomicrobiales; f__AKYG1722; g__AKYG1722; s__uncultured_Chloroflexi	0	-	0	-	-	4.5	8.60233	0	-	0.170904		Exclusive 2023	Exclusive conventional
d__Bacteria; p__Firmicutes; c__Bacilli; o__Alicyclobacillales; f__Alicyclobacillaceae; g__Tumebacillus; s__Tumebacillus_ginsengisoli	0	-	0	-	-	4.5	9	0	-	0.453255		Exclusive 2023	Exclusive conventional
d__Bacteria; p__Proteobacteria; c__Alphaproteobacteria; o__uncultured; f__uncultured; g__uncultured; s__uncultured_Stella	0	-	0	-	-	1.25	3.53553	3.125	8.83883	1		Exclusive 2023
d__Bacteria; p__Actinobacteriota; c__Actinobacteria; o__Micrococcales; f__Promicromonosporaceae; g__Promicromonospora	0	-	0	-	-	0	-	4.25	8.5	0.453255		Exclusive 2023	Exclusive organic
d__Bacteria; p__Verrucomicrobiota; c__Verrucomicrobiae; o__Verrucomicrobiales; f__Verrucomicrobiaceae; g__Roseimicrobium; s__uncultured_Verrucomicrobia	0	-	0	-	-	0	-	4.25	8.5	0.453255		Exclusive 2023	Exclusive organic
d__Bacteria; p__Acidobacteriota; c__Acidobacteriae; o__Bryobacterales; f__Bryobacteraceae; g__Bryobacter; s__uncultured_Solibacteraceae	0	-	0	-	-	4.25	8.5	0	-	0.453255		Exclusive 2023	Exclusive conventional
d__Bacteria; p__Gemmatimonadota; c__Gemmatimonadetes; o__Gemmatimonadales; f__Gemmatimonadaceae; g__Gemmatimonas; s__uncultured_Gemmatimonadetes	0	-	0	-	-	4.25	8.5	0	-	0.453255		Exclusive 2023	Exclusive conventional
d__Bacteria; p__Proteobacteria; c__Gammaproteobacteria; o__Burkholderiales; f__Alcaligenaceae; g__Alcaligenaceae	0	-	0	-	-	4.25	8.5	0	-	0.453255		Exclusive 2023	Exclusive conventional
d__Bacteria; p__Actinobacteriota; c__Actinobacteria; o__Micrococcales; f__Intrasporangiaceae; g__Terrabacter	0	-	0	-	-	0	-	4	8	0.453255		Exclusive 2023	Exclusive organic
d__Bacteria; p__Proteobacteria; c__Gammaproteobacteria; o__Xanthomonadales; f__Rhodanobacteraceae; g__Rhodanobacter; s__Rhodanobacter_fulvus	0	-	0	-	-	0	-	4	8	0.453255		Exclusive 2023	Exclusive organic
d__Bacteria; p__Acidobacteriota; c__Blastocatellia; o__Blastocatellales; f__Blastocatellaceae; g__OLB17; s__uncultured_Acidobacteria	0	-	0	-	-	2.66667	6.35801	1.25	4.33013	0.58067		Exclusive 2023
d__Bacteria; p__Actinobacteriota; c__Thermoleophilia; o__Gaiellales; f__uncultured; g__uncultured; s__uncultured_actinobacterium	0	-	0	-	-	0	-	3.875	7.41499	0.170904		Exclusive 2023	Exclusive organic
d__Bacteria; p__Chloroflexi; c__Chloroflexia; o__Thermomicrobiales; f__JG30-KF-CM45; g__JG30-KF-CM45; s__metagenome	0	-	0	-	-	0	-	3.75	7.5	0.453255		Exclusive 2023	Exclusive organic
d__Bacteria; p__Proteobacteria; c__Gammaproteobacteria; o__Burkholderiales; f__Nitrosomonadaceae; g__MND1; s__uncultured_Burkholderiaceae	0	-	0	-	-	0	-	3.75	7.5	0.453255		Exclusive 2023	Exclusive organic
d__Bacteria; p__Proteobacteria; c__Gammaproteobacteria; o__Granulosicoccales; f__uncultured; g__uncultured; s__uncultured_bacterium	0	-	0	-	-	0	-	3.75	7.5	0.453255		Exclusive 2023	Exclusive organic
d__Bacteria; p__Dependentiae; c__Babeliae; o__Babeliales; f__Vermiphilaceae; g__Vermiphilaceae; s__uncultured_Verrucomicrobia	0	-	0	-	-	3.75	7.5	0	-	0.453255		Exclusive 2023	Exclusive conventional
d__Bacteria; p__Planctomycetota; c__Planctomycetes; o__Pirellulales; f__Pirellulaceae; g__Pir4_lineage; s__uncultured_Pirellula	0	-	0	-	-	3.75	7.8876	0	-	0.170904		Exclusive 2023	Exclusive conventional
d__Bacteria; p__Proteobacteria; c__Gammaproteobacteria; o__Enterobacterales; f__Enterobacteriaceae	0	-	0	-	-	3.75	7.5	0	-	0.453255		Exclusive 2023	Exclusive conventional
d__Bacteria; p__Verrucomicrobiota; c__Chlamydiae; o__Chlamydiales; f__Chlamydiaceae; g__Chlamydiaceae; s__uncultured_Chlamydiales	0	-	0	-	-	3.75	7.5	0	-	0.453255		Exclusive 2023	Exclusive conventional
d__Bacteria; p__Verrucomicrobiota; c__Chlamydiae; o__Chlamydiales; f__Parachlamydiaceae	0	-	0	-	-	3.7	7.20453	0	-	0.0197815	significant differences OS-CS in 2023	Exclusive 2023	Exclusive conventional
d__Bacteria; p__Bacteroidota; c__Bacteroidia; o__Chitinophagales; f__Chitinophagaceae; g__Edaphobaculum; s__uncultured_soil	0	-	0	-	-	0	-	3.5	7	0.453255		Exclusive 2023	Exclusive organic
d__Bacteria; p__Chloroflexi; c__Dehalococcoidia; o__SAR202_clade; f__SAR202_clade; g__SAR202_clade; s__uncultured_bacterium	0	-	0	-	-	3.5	7.76439	0	-	0.170904		Exclusive 2023	Exclusive conventional
d__Bacteria; p__Myxococcota; c__Polyangia; o__Polyangiales; f__Phaselicystidaceae; g__Phaselicystis; s__uncultured_bacterium	0	-	0	-	-	3.5	7	0	-	0.453255		Exclusive 2023	Exclusive conventional
d__Bacteria; p__Planctomycetota; c__Planctomycetes; o__Pirellulales; f__Pirellulaceae; g__Rhodopirellula	0	-	0	-	-	3.5	7	0	-	0.453255		Exclusive 2023	Exclusive conventional
d__Bacteria; p__Chloroflexi; c__Anaerolineae; o__Caldilineales; f__Caldilineaceae; g__uncultured; s__uncultured_soil	0	-	0	-	-	3.375	6.255	0	-	0.170904		Exclusive 2023	Exclusive conventional
d__Bacteria; p__Verrucomicrobiota; c__Verrucomicrobiae; o__Verrucomicrobiales; f__Verrucomicrobiaceae; g__Roseimicrobium	0	-	0	-	-	3.375	6.52331	0	-	0.170904		Exclusive 2023	Exclusive conventional
d__Bacteria; p__Dependentiae; c__Babeliae; o__Babeliales; f__UBA12409; g__UBA12409; s__uncultured_bacterium	0	-	0	-	-	3.33333	6.18405	0	-	0.0788056		Exclusive 2023	Exclusive conventional
d__Bacteria; p__Nitrospirota; c__Nitrospiria; o__Nitrospirales; f__Nitrospiraceae; g__Nitrospira; s__uncultured_Nitrospiraceae	0	-	0	-	-	0	-	3.25	6.5	0.453255		Exclusive 2023	Exclusive organic
d__Bacteria; p__Acidobacteriota; c__Acidobacteriae; o__PAUC26f; f__PAUC26f; g__PAUC26f; s__metagenome	0	-	0	-	-	3.25	6.5	0	-	0.453255		Exclusive 2023	Exclusive conventional
d__Bacteria; p__Chloroflexi; c__Anaerolineae; o__Ardenticatenales; f__Ardenticatenaceae; g__uncultured; s__uncultured_Chloroflexus	0	-	0	-	-	3.25	6.5	0	-	0.453255		Exclusive 2023	Exclusive conventional
d__Bacteria; p__Chloroflexi; c__TK10; o__TK10; f__TK10; g__TK10; s__bacterium_Ellin6519	0	-	0	-	-	3.25	6.5	0	-	0.453255		Exclusive 2023	Exclusive conventional
d__Bacteria; p__Firmicutes; c__Bacilli; o__Bacillales; f__Bacillaceae; g__uncultured; s__uncultured_bacterium	0	-	0	-	-	3.25	6.5	0	-	0.453255		Exclusive 2023	Exclusive conventional
d__Bacteria; p__Verrucomicrobiota; c__Chlamydiae; o__Chlamydiales; f__Parachlamydiaceae; g__uncultured; s__metagenome	0	-	0	-	-	1.375	3.77492	1.8125	5.03612	0.947697		Exclusive 2023
d__Bacteria; p__Bacteroidota; c__Bacteroidia; o__Sphingobacteriales	0	-	0	-	-	0	-	3	6	0.453255		Exclusive 2023	Exclusive organic
d__Bacteria; p__Firmicutes; c__Bacilli; o__Entomoplasmatales; f__type_III; g__type_III; s__uncultured_bacterium	0	-	0	-	-	0	-	3	6	0.453255		Exclusive 2023	Exclusive organic
d__Bacteria; p__Bacteroidota; c__Bacteroidia; o__Sphingobacteriales; f__AKYH767; g__AKYH767; s__uncultured_Bacteroidetes	0	-	0	-	-	3	6	0	-	0.453255		Exclusive 2023	Exclusive conventional
d__Bacteria; p__Chloroflexi; c__JG30-KF-CM66; o__JG30-KF-CM66; f__JG30-KF-CM66; g__JG30-KF-CM66; s__uncultured_Chloroflexi	0	-	0	-	-	3	6	0	-	0.453255		Exclusive 2023	Exclusive conventional
d__Bacteria; p__Proteobacteria; c__Gammaproteobacteria; o__Gammaproteobacteria_Incertae_Sedis; f__Unknown_Family; g__Candidatus_Ovatusbacter	0	-	0	-	-	3	5.55492	0	-	0.169952		Exclusive 2023	Exclusive conventional
d__Bacteria; p__Proteobacteria; c__Gammaproteobacteria; o__Steroidobacterales; f__Woeseiaceae; g__Woeseia; s__uncultured_bacterium	0	-	0	-	-	3	6	0	-	0.453255		Exclusive 2023	Exclusive conventional
d__Bacteria; p__Verrucomicrobiota; c__Chlamydiae; o__Chlamydiales; f__Criblamydiaceae; g__uncultured; s__uncultured_bacterium	0	-	0	-	-	3	6	0	-	0.453255		Exclusive 2023	Exclusive conventional
d__Bacteria; p__Proteobacteria; c__Gammaproteobacteria; o__Burkholderiales; f__Methylophilaceae; g__MM2	0	-	0	-	-	2.91667	6.59832	0	-	0.0788056		Exclusive 2023	Exclusive conventional
d__Bacteria; p__Actinobacteriota; c__Acidimicrobiia; o__Microtrichales; f__Iamiaceae; g__Iamia; s__uncultured_bacterium	0	-	0	-	-	0	-	2.75	5.5	0.453255		Exclusive 2023	Exclusive organic
d__Bacteria; p__Bacteroidota; c__Bacteroidia; o__Cytophagales; f__Microscillaceae; g__Chryseolinea; s__Chryseolinea_sp.	0	-	0	-	-	0	-	2.75	5.5	0.453255		Exclusive 2023	Exclusive organic
d__Bacteria; p__Bacteroidota; c__Rhodothermia; o__Rhodothermales; f__Rhodothermaceae; g__Rhodothermaceae; s__uncultured_Bacteroidetes	0	-	0	-	-	0	-	2.75	3.40343	0.185877		Exclusive 2023	Exclusive organic
d__Bacteria; p__Proteobacteria; c__Gammaproteobacteria; o__Cellvibrionales; f__Halieaceae; g__OM60(NOR5)_clade; s__metagenome	0	-	0	-	-	0	-	2.75	5.5	0.453255		Exclusive 2023	Exclusive organic
d__Bacteria; p__Proteobacteria; c__Gammaproteobacteria; o__Pseudomonadales; f__Pseudomonadaceae; g__Azotobacter	0	-	0	-	-	0	-	2.75	5.5	0.453255		Exclusive 2023	Exclusive organic
d__Bacteria; p__Acidobacteriota; c__Acidobacteriae; o__Bryobacterales; f__Bryobacteraceae; g__Bryobacter; s__uncultured_soil	0	-	0	-	-	2.75	5.5	0	-	0.453255		Exclusive 2023	Exclusive conventional
d__Bacteria; p__Proteobacteria; c__Gammaproteobacteria; o__Diplorickettsiales; f__Diplorickettsiaceae; g__uncultured; s__metagenome	0	-	0	-	-	1.58333	3.98767	1.08333	3.75278	0.615303		Exclusive 2023
d__Bacteria; p__Proteobacteria; c__Alphaproteobacteria; o__Rhizobiales; f__Methyloligellaceae; g__uncultured; s__uncultured_bacterium	0	-	0	-	-	0	-	2.625	5.97465	0.170904		Exclusive 2023	Exclusive organic
d__Bacteria; p__Bacteroidota; c__Bacteroidia; o__Chitinophagales; f__Chitinophagaceae; g__Puia; s__uncultured_bacterium	0	-	0	-	-	0.625	1.76777	2	5.65685	1		Exclusive 2023
d__Bacteria; p__Actinobacteriota; c__Actinobacteria; o__Micrococcales; f__Microbacteriaceae; g__Agromyces; s__Agromyces_ulmi	0	-	0	-	-	2.625	4.92624	0	-	0.170904		Exclusive 2023	Exclusive conventional
d__Bacteria; p__Firmicutes; c__Clostridia; o__Clostridiales; f__Clostridiaceae; g__Clostridium_sensu_stricto_13; s__Clostridium_estertheticum	0	-	0	-	-	0	-	2.5	5.34522	0.170904		Exclusive 2023	Exclusive organic
d__Bacteria; p__Proteobacteria; c__Alphaproteobacteria; o__Caulobacterales; f__Caulobacteraceae; g__Asticcacaulis; s__uncultured_bacterium	0	-	0	-	-	0	-	2.5	5	0.453255		Exclusive 2023	Exclusive organic
d__Bacteria; p__Acidobacteriota; c__Blastocatellia; o__DS-100; f__DS-100; g__DS-100; s__uncultured_Acidobacteria	0	-	0	-	-	2.5	5	0	-	0.453255		Exclusive 2023	Exclusive conventional
d__Bacteria; p__Bacteroidota; c__Bacteroidia; o__Cytophagales; f__Microscillaceae; g__Chryseolinea; s__uncultured_Bacteroidetes	0	-	0	-	-	2.5	5	0	-	0.453255		Exclusive 2023	Exclusive conventional
d__Bacteria; p__Bacteroidota; c__Bacteroidia; o__Sphingobacteriales; f__S15-21; g__S15-21; s__uncultured_bacterium	0	-	0	-	-	2.5	5	0	-	0.453255		Exclusive 2023	Exclusive conventional
d__Bacteria; p__Firmicutes; c__Bacilli; o__Alicyclobacillales; f__Alicyclobacillaceae; g__Tumebacillus; s__uncultured_Tumebacillus	0	-	0	-	-	2.5	5	0	-	0.453255		Exclusive 2023	Exclusive conventional
d__Bacteria; p__Planctomycetota; c__Planctomycetes; o__Gemmatales; f__Gemmataceae; g__uncultured; s__uncultured_soil	0	-	0	-	-	2.5	4.89898	0	-	0.170904		Exclusive 2023	Exclusive conventional
d__Bacteria; p__Planctomycetota; c__Planctomycetes; o__Pirellulales; f__Pirellulaceae; g__Rhodopirellula; s__uncultured_Planctomycetaceae	0	-	0	-	-	0.916667	3.17543	1.58333	3.84846	0.58067		Exclusive 2023
d__Bacteria; p__Gemmatimonadota; c__S0134_terrestrial_group; o__S0134_terrestrial_group; f__S0134_terrestrial_group; g__S0134_terrestrial_group; s__uncultured_Gemmatimonadetes	0	-	0	-	-	0.75	2.59808	1.66667	4.658	0.58067		Exclusive 2023
d__Bacteria; p__Bacteroidota; c__Bacteroidia; o__Chitinophagales; f__Chitinophagaceae; g__uncultured; s__uncultured_Flavobacterium	0	-	0	-	-	0	-	2.375	5.28982	0.170904		Exclusive 2023	Exclusive organic
d__Bacteria; p__Verrucomicrobiota; c__Verrucomicrobiae; o__Verrucomicrobiales; f__Verrucomicrobiaceae; g__Roseimicrobium; s__Roseimicrobium_gellanilyticum	0	-	0	-	-	0.375	1.06066	2	5.65685	1		Exclusive 2023
d__Bacteria; p__Verrucomicrobiota; c__Chlamydiae; o__Chlamydiales; f__Parachlamydiaceae; g__Candidatus_Protochlamydia; s__Candidatus_Protochlamydia	0	-	0	-	-	2.375	4.40576	0	-	0.170904		Exclusive 2023	Exclusive conventional
d__Bacteria; p__Bacteroidota; c__Bacteroidia; o__Chitinophagales; f__Chitinophagaceae; g__Lacibacter; s__Lacibacter_cauensis	0	-	0	-	-	0	-	2.25	4.5	0.453255		Exclusive 2023	Exclusive organic
d__Bacteria; p__Proteobacteria; c__Gammaproteobacteria; o__EC3; f__EC3; g__EC3; s__uncultured_bacterium	0	-	0	-	-	1.75	4.71217	0.5	1.73205	0.58067		Exclusive 2023
d__Bacteria; p__Acidobacteriota; c__Acidobacteriae; o__PAUC26f; f__PAUC26f; g__PAUC26f; s__uncultured_Solibacteraceae	0	-	0	-	-	2.25	4.5	0	-	0.453255		Exclusive 2023
d__Bacteria; p__Bacteroidota; c__Bacteroidia; o__Cytophagales; f__Hymenobacteraceae; g__Adhaeribacter; s__uncultured_Adhaeribacter	0	-	0	-	-	2.25	4.5	0	-	0.453255		Exclusive 2023	Exclusive conventional
d__Bacteria; p__Chloroflexi; c__Ktedonobacteria; o__C0119; f__C0119; g__C0119	0	-	0	-	-	2.25	4.22385	0	-	0.0788056		Exclusive 2023	Exclusive conventional
d__Bacteria; p__Dependentiae; c__Babeliae; o__Babeliales; f__Vermiphilaceae; g__Vermiphilaceae; s__uncultured_soil	0	-	0	-	-	2.25	4.5	0	-	0.453255		Exclusive 2023	Exclusive conventional
d__Bacteria; p__Myxococcota; c__Myxococcia; o__Myxococcales; f__Myxococcaceae; g__KD3-10; s__metagenome	0	-	0	-	-	2.25	4.5	0	-	0.453255		Exclusive 2023	Exclusive conventional
d__Bacteria; p__Proteobacteria; c__Gammaproteobacteria; o__Coxiellales; f__Coxiellaceae; g__Coxiella	0	-	0	-	-	2.25	4.5	0	-	0.453255		Exclusive 2023	Exclusive conventional
d__Bacteria; p__Actinobacteriota; c__Actinobacteria; o__Micromonosporales; f__Micromonosporaceae; g__Rhizocola	0	-	0	-	-	0	-	2.125	4.15546	0.170904		Exclusive 2023	Exclusive organic
d__Bacteria; p__Patescibacteria; c__Parcubacteria; o__Candidatus_Kaiserbacteria; f__Candidatus_Kaiserbacteria; g__Candidatus_Kaiserbacteria; s__metagenome	0	-	0	-	-	2.08333	4.05549	0	-	0.0788056		Exclusive 2023	Exclusive conventional
d__Bacteria; p__Bacteroidota; c__Bacteroidia; o__Chitinophagales; f__Chitinophagaceae; g__Parafilimonas; s__uncultured_bacterium	0	-	0	-	-	0	-	2	4	0.453255		Exclusive 2023	Exclusive organic
d__Bacteria; p__Bacteroidota; c__Bacteroidia; o__Chitinophagales; f__Chitinophagaceae; g__Taibaiella; s__Taibaiella_sp.	0	-	0	-	-	0	-	2	4	0.453255		Exclusive 2023	Exclusive organic
d__Bacteria; p__Bdellovibrionota; c__Bdellovibrionia; o__Bdellovibrionales; f__Bdellovibrionaceae; g__Bdellovibrio; s__Bdellovibrio_sp.	0	-	0	-	-	0	-	2	4	0.453255		Exclusive 2023	Exclusive organic
d__Bacteria; p__Chloroflexi; c__Anaerolineae; o__Caldilineales; f__Caldilineaceae; g__Litorilinea; s__uncultured_bacterium	0	-	0	-	-	0	-	2	4	0.453255		Exclusive 2023	Exclusive organic
d__Bacteria; p__Firmicutes; c__Negativicutes; o__Veillonellales-Selenomonadales; f__Sporomusaceae; g__Pelosinus	0	-	0	-	-	0	-	2	4	0.453255		Exclusive 2023	Exclusive organic
d__Bacteria; p__Planctomycetota; c__vadinHA49; o__vadinHA49; f__vadinHA49; g__vadinHA49; s__uncultured_Planctomycetales	0	-	0	-	-	0	-	2	4	0.453255		Exclusive 2023	Exclusive organic
d__Bacteria; p__Proteobacteria; c__Gammaproteobacteria; o__Burkholderiales; f__Alcaligenaceae	0	-	0	-	-	0	-	2	4	0.453255		Exclusive 2023	Exclusive organic
d__Bacteria; p__Proteobacteria; c__Gammaproteobacteria; o__Gammaproteobacteria_Incertae_Sedis; f__Unknown_Family; g__Candidatus_Berkiella; s__uncultured_gamma	0	-	0	-	-	0	-	2	4	0.453255		Exclusive 2023	Exclusive organic
d__Bacteria; p__Bdellovibrionota; c__Oligoflexia; o__0319-6G20; f__0319-6G20; g__0319-6G20	0	-	0	-	-	2	4	0	-	0.453255		Exclusive 2023	Exclusive conventional
d__Bacteria; p__Patescibacteria; c__Parcubacteria; o__Candidatus_Jorgensenbacteria; f__Candidatus_Jorgensenbacteria; g__Candidatus_Jorgensenbacteria; s__Parcubacteria_group	0	-	0	-	-	2	4	0	-	0.453255		Exclusive 2023	Exclusive conventional
d__Bacteria; p__Planctomycetota; c__Phycisphaerae; o__Phycisphaerales; f__Phycisphaeraceae; g__SM1A02; s__uncultured_prokaryote	0	-	0	-	-	2	4	0	-	0.453255		Exclusive 2023	Exclusive conventional
d__Bacteria; p__Bacteroidota; c__Bacteroidia; o__Chitinophagales; f__Chitinophagaceae; g__Flavihumibacter; s__uncultured_bacterium	0	-	0	-	-	1.75	3.28416	0	-	0.170904		Exclusive 2023	Exclusive conventional
d__Bacteria; p__Dependentiae; c__Babeliae; o__Babeliales; f__Babeliales; g__Babeliales; s__metagenome	0	-	0	-	-	1.75	3.24037	0	-	0.169952		Exclusive 2023	Exclusive conventional
d__Bacteria; p__Firmicutes; c__Clostridia; o__Clostridiales; f__Clostridiaceae; g__Clostridium_sensu_stricto_1	0	-	0	-	-	1.75	3.5	0	-	0.453255		Exclusive 2023	Exclusive conventional
d__Bacteria; p__Patescibacteria; c__Parcubacteria; o__Candidatus_Colwellbacteria; f__Candidatus_Colwellbacteria; g__Candidatus_Colwellbacteria	0	-	0	-	-	1.75	3.5	0	-	0.453255		Exclusive 2023	Exclusive conventional
d__Bacteria; p__Planctomycetota; c__OM190; o__OM190; f__OM190; g__OM190; s__wastewater_metagenome	0	-	0	-	-	1.75	3.5	0	-	0.453255		Exclusive 2023	Exclusive conventional
d__Bacteria; p__Planctomycetota; c__Planctomycetes; o__Pirellulales; f__Pirellulaceae; g__Pir4_lineage; s__uncultured_Pasteuria	0	-	0	-	-	1.75	3.5	0	-	0.453255		Exclusive 2023	Exclusive conventional
d__Bacteria; p__Planctomycetota; c__Planctomycetes; o__Pirellulales; f__Pirellulaceae; g__Rhodopirellula; s__bacterium_WH5-6	0	-	0	-	-	1.75	3.5	0	-	0.453255		Exclusive 2023	Exclusive conventional
d__Bacteria; p__Bacteroidota; c__Bacteroidia; o__Cytophagales; f__Cyclobacteriaceae	0	-	0	-	-	0	-	1.5	3	0.453255		Exclusive 2023	Exclusive organic
d__Bacteria; p__Bacteroidota; c__Bacteroidia; o__Flavobacteriales; f__Weeksellaceae; g__Chryseobacterium	0	-	0	-	-	0	-	1.5	3	0.453255		Exclusive 2023	Exclusive organic
d__Bacteria; p__Verrucomicrobiota; c__Chlamydiae; o__Chlamydiales; f__Parachlamydiaceae; g__uncultured; s__Neochlamydia_sp.	0	-	0	-	-	0	-	1.5	3	0.453255		Exclusive 2023	Exclusive organic
d__Bacteria; p__Bacteroidota; c__Bacteroidia; o__Flavobacteriales; f__NS9_marine_group; g__NS9_marine_group; s__uncultured_bacterium	0	-	0	-	-	1.5	3	0	-	0.453255		Exclusive 2023	Exclusive conventional
d__Bacteria; p__Chloroflexi; c__Anaerolineae	0	-	0	-	-	1.5	3	0	-	0.453255		Exclusive 2023	Exclusive conventional
d__Bacteria; p__Patescibacteria; c__Microgenomatia; o__Candidatus_Pacebacteria; f__Candidatus_Pacebacteria; g__Candidatus_Pacebacteria; s__uncultured_planctomycete	0	-	0	-	-	1.375	2.87539	0	-	0.170904		Exclusive 2023	Exclusive conventional
d__Bacteria; p__Armatimonadota; c__Chthonomonadetes; o__Chthonomonadales; f__Chthonomonadaceae; g__Chthonomonas; s__uncultured_Armatimonadetes	0	-	0	-	-	1.25	2.5	0	-	0.453255		Exclusive 2023	Exclusive conventional
d__Bacteria; p__Chloroflexi; c__Chloroflexia; o__Chloroflexales; f__Herpetosiphonaceae; g__Herpetosiphon; s__uncultured_Chloroflexi	0	-	0	-	-	1.25	2.5	0	-	0.453255		Exclusive 2023	Exclusive conventional
d__Bacteria; p__Patescibacteria; c__Parcubacteria; o__Candidatus_Kaiserbacteria; f__Candidatus_Kaiserbacteria; g__Candidatus_Kaiserbacteria; s__Parcubacteria_group	0	-	0	-	-	1.25	2.5	0	-	0.453255		Exclusive 2023	Exclusive conventional
d__Bacteria; p__Proteobacteria; c__Gammaproteobacteria; o__uncultured; f__uncultured; g__uncultured; s__metagenome	0	-	0	-	-	1.25	2.5	0	-	0.453255		Exclusive 2023	Exclusive conventional
d__Bacteria; p__Bdellovibrionota; c__Oligoflexia; o__Oligoflexales; f__uncultured; g__uncultured; s__uncultured_bacterium	0	-	0	-	-	0	-	1.125	2.23207	0.170904		Exclusive 2023	Exclusive organic
d__Bacteria; p__Bacteroidota; c__Bacteroidia; o__Sphingobacteriales; f__NS11-12_marine_group; g__NS11-12_marine_group	0	-	0	-	-	0	-	1	2	0.453255		Exclusive 2023	Exclusive organic
d__Bacteria; p__Bacteroidota; c__Kapabacteria; o__Kapabacteriales; f__Kapabacteriales; g__Kapabacteriales; s__uncultured_Chlorobi	0	-	0	-	-	0	-	1	2	0.453255		Exclusive 2023	Exclusive organic
d__Bacteria; p__Patescibacteria; c__Parcubacteria; o__Candidatus_Lloydbacteria; f__Candidatus_Lloydbacteria; g__Candidatus_Lloydbacteria; s__Candidatus_Lloydbacteria	0	-	0	-	-	0	-	1	2	0.453255		Exclusive 2023	Exclusive organic
d__Bacteria; p__Planctomycetota; c__BD7-11; o__BD7-11; f__BD7-11; g__BD7-11; s__uncultured_bacterium	0	-	0	-	-	0	-	1	2	0.453255		Exclusive 2023	Exclusive organic
d__Bacteria; p__Bacteroidota; c__Bacteroidia	0	-	0	-	-	1	2	0	-	0.453255		Exclusive 2023	Exclusive conventional
d__Bacteria; p__Chloroflexi; c__OLB14; o__OLB14; f__OLB14; g__OLB14; s__metagenome	0	-	0	-	-	1	2	0	-	0.453255		Exclusive 2023	Exclusive conventional
d__Bacteria; p__Patescibacteria; c__Parcubacteria; o__Candidatus_Campbellbacteria; f__Candidatus_Campbellbacteria; g__Candidatus_Campbellbacteria; s__Candidatus_Nomurabacteria	0	-	0	-	-	1	2	0	-	0.453255		Exclusive 2023	Exclusive conventional
d__Bacteria; p__Planctomycetota; c__Phycisphaerae; o__Phycisphaerales; f__Phycisphaeraceae; g__uncultured	0	-	0	-	-	1	2	0	-	0.453255		Exclusive 2023	Exclusive conventional
d__Bacteria; p__Proteobacteria; c__Alphaproteobacteria; o__Paracaedibacterales; f__Paracaedibacteraceae; g__Candidatus_Paracaedibacter	0	-	0	-	-	1	2	0	-	0.453255		Exclusive 2023	Exclusive conventional
d__Bacteria; p__Verrucomicrobiota; c__Verrucomicrobiae; o__Methylacidiphilales; f__Methylacidiphilaceae; g__uncultured; s__uncultured_bacterium	0	-	0	-	-	1	2	0	-	0.453255		Exclusive 2023	Exclusive conventional
d__Bacteria; p__Verrucomicrobiota; c__Verrucomicrobiae; o__Verrucomicrobiales; f__Verrucomicrobiaceae; g__Verrucomicrobium; s__Verrucomicrobium_spinosum	0	-	0	-	-	1	2	0	-	0.453255		Exclusive 2023	Exclusive conventional
d__Bacteria; p__Patescibacteria; c__Microgenomatia; o__Candidatus_Collierbacteria; f__Candidatus_Collierbacteria; g__Candidatus_Collierbacteria; s__groundwater_metagenome	0	-	0	-	-	0.375	1.06066	0.5	1.41421	1		Exclusive 2023
d__Bacteria; p__Armatimonadota; c__uncultured; o__uncultured; f__uncultured; g__uncultured; s__metagenome	0	-	0	-	-	0.875	1.64208	0	-	0.170904		Exclusive 2023	Exclusive conventional
d__Bacteria; p__Bacteroidota; c__Bacteroidia; o__Chitinophagales; f__Chitinophagaceae; g__Taibaiella; s__Bacteroidetes_bacterium	0	-	0	-	-	0	-	0.75	1.5	0.453255		Exclusive 2023	Exclusive organic
d__Bacteria; p__Verrucomicrobiota; c__Omnitrophia; o__Omnitrophales; f__Omnitrophaceae; g__Candidatus_Omnitrophus	0	-	0	-	-	0	-	0.75	1.5	0.453255		Exclusive 2023	Exclusive organic
d__Bacteria; p__Actinobacteriota; c__Actinobacteria; o__Glycomycetales; f__Glycomycetaceae; g__Glycomyces	0	-	0	-	-	0.75	1.5	0	-	0.453255		Exclusive 2023	Exclusive conventional
d__Bacteria; p__Firmicutes; c__Bacilli; o__Alicyclobacillales; f__Alicyclobacillaceae; g__Tumebacillus; s__uncultured_bacterium	0	-	0	-	-	0.75	1.5	0	-	0.453255		Exclusive 2023	Exclusive conventional
d__Bacteria; p__Patescibacteria; c__Gracilibacteria	0	-	0	-	-	0.75	1.5	0	-	0.453255		Exclusive 2023	Exclusive conventional
d__Bacteria; p__Verrucomicrobiota; c__Chlamydiae; o__Chlamydiales; f__Chlamydiaceae; g__uncultured; s__uncultured_organism	0	-	0	-	-	0.75	1.5	0	-	0.453255		Exclusive 2023	Exclusive conventional
d__Bacteria; p__Verrucomicrobiota; c__Chlamydiae; o__Chlamydiales; f__Waddliaceae; g__Waddlia	0	-	0	-	-	0.75	1.5	0	-	0.453255		Exclusive 2023	Exclusive conventional
d__Bacteria; p__Cyanobacteria; c__Sericytochromatia; o__Sericytochromatia; f__Sericytochromatia; g__Sericytochromatia; s__uncultured_bacterium	0	-	0	-	-	0.625	1.18773	0	-	0.170904		Exclusive 2023	Exclusive conventional
d__Bacteria; p__Patescibacteria; c__Parcubacteria; o__Parcubacteria; f__Parcubacteria; g__Parcubacteria; s__uncultured_soil	0	-	0	-	-	0	-	0.5	1	0.453255		Exclusive 2023	Exclusive organic
d__Bacteria; p__Proteobacteria; c__Alphaproteobacteria; o__Rickettsiales; f__SM2D12; g__SM2D12	0	-	0	-	-	0	-	0.5	1	0.453255		Exclusive 2023	Exclusive organic
d__Bacteria; p__Latescibacterota; c__Latescibacterota; o__Latescibacterota; f__Latescibacterota; g__Latescibacterota; s__uncultured_Pelobacter	0	-	0	-	-	0.5	1	0	-	0.453255		Exclusive 2023	Exclusive conventional
d__Bacteria; p__Patescibacteria; c__Microgenomatia; o__Candidatus_Woykebacteria; f__Candidatus_Woykebacteria; g__Candidatus_Woykebacteria; s__uncultured_bacterium	0	-	0	-	-	0.5	1	0	-	0.453255		Exclusive 2023	Exclusive conventional
d__Bacteria; p__Chloroflexi; c__Ktedonobacteria; o__C0119; f__C0119; g__C0119; s__uncultured_Chloroflexi	0	-	0	-	-	0	-	0.25	0.5	0.453255		Exclusive 2023	Exclusive organic
d__Bacteria; p__Proteobacteria; c__Alphaproteobacteria; o__Rickettsiales; f__SM2D12; g__SM2D12; s__uncultured_soil	0	-	0	-	-	0	-	0.25	0.5	0.453255		Exclusive 2023	Exclusive organic
d__Bacteria; p__Bacteroidota; c__Bacteroidia; o__Chitinophagales; f__uncultured; g__uncultured; s__metagenome	0	-	0	-	-	0.25	0.5	0	-	0.453255		Exclusive 2023	Exclusive conventional
d__Bacteria; p__Patescibacteria; c__Microgenomatia; o__Candidatus_Daviesbacteria; f__Candidatus_Daviesbacteria; g__Candidatus_Daviesbacteria; s__uncultured_bacterium	0	-	0	-	-	0.25	0.5	0	-	0.453255		Exclusive 2023	Exclusive conventional

## Sheet: Table S3
Table S3. Abundance of 622 fungal taxa in conventional soil (CS) and organic soil (OS) per year. Mean abundance (number of observed OTUs) from biological replicates and standard deviation (SD) are shown. Zero values indicate the taxon was not detected. P-values indicate statistical significance of differences in abundance (Mann-Whitney U test, p < 0.05). Tha taxa included in the core population d…
	2022					2023
	CS		OS			CS		OS
Taxonomy	Mean	SD	Mean	SD	p-value	Mean	SD	Mean	SD	p-value	Significant differences	Core population	Exclusive farming	Guild	ConfidenceRanking	Source
k__Fungi;p__Aphelidiomycota;c__Aphelidiomycetes;o__GS16;f__unidentified;g__unidentified;s__unidentified	0.0444444	0.208409	1.26667	4.40248	0.210889	0.155556	0.796457	0.266667	1.15601	0.647392		Core		-	-	-
k__Fungi;p__Ascomycota	0.289655	1.17211	1.83448	7.76478	0.195697	0.972414	4.26378	0.896552	3.69445	0.386674		Core		-	-	-
k__Fungi;p__Ascomycota;c__Dothideomycetes	1.4	5.42218	3.73333	13.0956	0.179636	0	-	1.46667	4.30725	0.164394		Core		-	-	-
k__Fungi;p__Ascomycota;c__Dothideomycetes;o__Acrospermales;f__Acrospermales_fam_Incertae_sedis;g__Leptodiscella;s__unidentified	0	-	0.2	0.447214	0.423711	0	-	0	-	-		Exclusive 2022	Exclusive organic	|Plant Saprotroph|-Undefined Saprotroph	Probable	Tedersoo L, et al. 2014. Science 346:e1256688 ((https://doi.org/10.1126/science.1256688)); Põlme S, et al. 2020. Fungal Diversity 105:1-16 ((https://doi.org/10.1007/s13225-020-00466-2))
k__Fungi;p__Ascomycota;c__Dothideomycetes;o__Botryosphaeriales;f__Botryosphaeriaceae;g__Macrophomina;s__Macrophomina_phaseolina	1	1.73205	0	-	0.179712	0	-	1.2	2.68328	0.423711		Core		Endophyte-|Plant Pathogen|-Plant Saprotroph	Probable	Tedersoo L, et al. 2014. Science 346:e1256688 ((https://doi.org/10.1126/science.1256688)); Põlme S, et al. 2020. Fungal Diversity 105:1-16 ((https://doi.org/10.1007/s13225-020-00466-2))
k__Fungi;p__Ascomycota;c__Dothideomycetes;o__Botryosphaeriales;f__unidentified;g__unidentified;s__unidentified	0	-	1.8	4.02492	0.423711	0	-	0	-	-		Exclusive 2022	Exclusive organic	-	-	-
k__Fungi;p__Ascomycota;c__Dothideomycetes;o__Capnodiales	4.6	5.16828	2.9	3.90014	0.577317	17.7	22.8086	35	38.7356	0.467084		Core		-	-	-
k__Fungi;p__Ascomycota;c__Dothideomycetes;o__Capnodiales;f__Capnodiaceae;g__Antennariella;s__Antennariella_placitae	0	-	0.3	0.948683	0.36812	0	-	0.7	2.21359	0.36812		Core	Exclusive organic	|Plant Pathogen|-Plant Saprotroph-Undefined Saprotroph	Probable	Tedersoo L, et al. 2014. Science 346:e1256688 ((https://doi.org/10.1126/science.1256688)); Põlme S, et al. 2020. Fungal Diversity 105:1-16 ((https://doi.org/10.1007/s13225-020-00466-2))
k__Fungi;p__Ascomycota;c__Dothideomycetes;o__Capnodiales;f__Cladosporiaceae;g__Cladosporium;s__Cladosporium_sphaerospermum	12.2	18.5526	0	-	0.0720057	35.4	10.2616	0	-	0.00729036	significant differences in 2023	Core	Exclusive conventional	Animal Pathogen-Endophyte-Lichen Parasite-Plant Pathogen-|Plant Saprotroph|-Wood Saprotroph	Possible	Seehann G, et al. 1975. List of Fungi in Soft-Rot Tissue Tests. Institute fur Holzbiologie und Holzschutz, Bundesforschungsanstalt fur Forst - und Holzwirtshaft, Hamburg - Lohbrugge, Germany; Lawrey JD, Diederich P. 2016. http://www.lichenicolous.net (accessed 24 May 2017) ((http://www.lichenicolous.net)); Põlme S, et al. 2020. Fungal Diversity 105:1-16 ((https://doi.org/10.1007/s13225-020-00466-…
k__Fungi;p__Ascomycota;c__Dothideomycetes;o__Capnodiales;f__Cladosporiaceae;g__Verrucocladosporium;s__Verrucocladosporium_visseri	0	-	0	-	-	0.2	0.447214	0	-	0.423711		Exclusive 2023	Exclusive conventional	|Lichen Parasite|	Probable	Põlme S, et al. 2020. Fungal Diversity 105:1-16 ((https://doi.org/10.1007/s13225-020-00466-2))
k__Fungi;p__Ascomycota;c__Dothideomycetes;o__Capnodiales;f__Dissoconiaceae;g__Dissoconium	0.2	0.632456	0.1	0.316228	1	0	-	0	-	-		Exclusive 2022		-	-	-
k__Fungi;p__Ascomycota;c__Dothideomycetes;o__Capnodiales;f__Dissoconiaceae;g__Uwebraunia;s__Uwebraunia_musae	0	-	0	-	-	0	-	0.6	1.34164	0.423711		Exclusive 2023	Exclusive organic	|Plant Saprotroph|-Undefined Saprotroph	Probable	Tedersoo L, et al. 2014. Science 346:e1256688 ((https://doi.org/10.1126/science.1256688)); Põlme S, et al. 2020. Fungal Diversity 105:1-16 ((https://doi.org/10.1007/s13225-020-00466-2))
k__Fungi;p__Ascomycota;c__Dothideomycetes;o__Capnodiales;f__Mycosphaerellaceae;g__Ramularia	0	-	0	-	-	0	-	1.6	2.60768	0.179712		Exclusive 2023	Exclusive organic	Plant Pathogen-Undefined Saprotroph	Probable	Cannon PF, Kirk PM. 2007. Fungal Families of the World. CAB International, Cambridge (ISBN: 978-0851998275)
k__Fungi;p__Ascomycota;c__Dothideomycetes;o__Dothideales;f__Aureobasidiaceae;g__Aureobasidium;s__Aureobasidium_pullulans	1.2	2.68328	0	-	0.423711	0	-	1.2	1.64317	0.177016		Core		Animal Pathogen-Endophyte-Epiphyte-|Plant Pathogen|-Plant Saprotroph-Undefined Saprotroph	Possible	Costa IPMW, et al. 2012. Mycotaxon 119:e26 ((http://mycotaxon.com/resources/checklists/costa_v119_checklist.pdf)); Tedersoo L, et al. 2014. Science 346:e1256688 ((https://doi.org/10.1126/science.1256688)); Irinyia L, et al. 2016. Fungal Biology 120:125-136 ((https://doi.org/10.1016/j.funbio.2015.04.007)); Põlme S, et al. 2020. Fungal Diversity 105:1-16 ((https://doi.org/10.1007/s13225-020-00466-2…
k__Fungi;p__Ascomycota;c__Dothideomycetes;o__Dothideomycetes_ord_Incertae_sedis;f__Eremomycetaceae;g__unidentified;s__unidentified	0	-	0	-	-	0.4	0.894427	0	-	0.423711		Exclusive 2023	Exclusive conventional	-	-	-
k__Fungi;p__Ascomycota;c__Dothideomycetes;o__Pleosporales	0.025	0.158114	2.225	5.34208	0.000770052	0.2	1.26491	1.4	7.44484	0.100278	significant differences in 2022	Core		-	-	-
k__Fungi;p__Ascomycota;c__Dothideomycetes;o__Pleosporales;f__Amorosiaceae;g__Angustimassarina;s__Angustimassarina_acerina	0	-	1	1.73205	0.179712	0	-	0	-	-		Exclusive 2022	Exclusive organic	|Fungal Parasite|-Wood Saprotroph	Highly Probable	Thambugala KM, et al. 2015. Fungal Diversity 74:199-266 ((https://doi.org/10.1007/s13225-015-0348-3)); Põlme S, et al. 2020. Fungal Diversity 105:1-16 ((https://doi.org/10.1007/s13225-020-00466-2))
k__Fungi;p__Ascomycota;c__Dothideomycetes;o__Pleosporales;f__Corynesporascaceae;g__Corynespora;s__Corynespora_cassiicola	0	-	0	-	-	0	-	17.4	16.7422	0.00749496	significant differences in 2023	Exclusive 2023	Exclusive organic	Endophyte-Lichen Parasite-|Plant Pathogen|-Undefined Saprotroph	Probable	Cannon PF, Kirk PM. 2007. Fungal Families of the World. CAB International, Cambridge (ISBN: 978-0851998275); Tedersoo L, et al. 2014. Science 346:e1256688 ((https://doi.org/10.1126/science.1256688)); Lawrey JD, Diederich P. 2016. http://www.lichenicolous.net (accessed 24 May 2017)((http://www.lichenicolous.net/)); Põlme S, et al. 2020. Fungal Diversity 105:1-16 ((https://doi.org/10.1007/s13225-02…
k__Fungi;p__Ascomycota;c__Dothideomycetes;o__Pleosporales;f__Cucurbitariaceae;g__Pyrenochaeta;s__Pyrenochaeta_inflorescentiae	0	-	0.8	1.78885	0.423711	0	-	1.2	2.68328	0.423711		Core	Exclusive organic	Plant Pathogen-Undefined Saprotroph-|Wood Saprotroph|	Highly Probable	Seehann G, et al. 1975. List of Fungi in Soft-Rot Tissue Tests. Institute fur Holzbiologie und Holzschutz, Bundesforschungsanstalt fur Forst - und Holzwirtshaft, Hamburg - Lohbrugge, Germany; Costa IPMW, et al. 2012. Mycotaxon 119:e26 ((http://mycotaxon.com/resources/checklists/costa_v119_checklist.pdf)); Tedersoo L, et al. 2014. Science 346:e1256688 ((https://doi.org/10.1126/science.1256688)); P…
k__Fungi;p__Ascomycota;c__Dothideomycetes;o__Pleosporales;f__Cucurbitariaceae;g__Pyrenochaeta;s__unidentified	1.1	3.82375	4.85	7.37902	0.0300721	0.3	1.34164	7.25	12.6111	0.0163804	significant differences both years	Core		Plant Pathogen-Undefined Saprotroph-|Wood Saprotroph|	Highly Probable	Seehann G, et al. 1975. List of Fungi in Soft-Rot Tissue Tests. Institute fur Holzbiologie und Holzschutz, Bundesforschungsanstalt fur Forst - und Holzwirtshaft, Hamburg - Lohbrugge, Germany; Costa IPMW, et al. 2012. Mycotaxon 119:e26 ((http://mycotaxon.com/resources/checklists/costa_v119_checklist.pdf)); Tedersoo L, et al. 2014. Science 346:e1256688 ((https://doi.org/10.1126/science.1256688)); P…
k__Fungi;p__Ascomycota;c__Dothideomycetes;o__Pleosporales;f__Cucurbitariaceae;g__Pyrenochaetopsis;s__Pyrenochaetopsis_leptospora	0.04	0.2	5.6	15.6178	0.0177279	0	-	7.52	22.1268	0.00248742	significant differences both years	Core		|Endophyte|-Lichen Parasite-Plant Saprotroph-Undefined Saprotroph	Possible	Tedersoo L, et al. 2014. Science 346:e1256688 ((https://doi.org/10.1126/science.1256688)); Massimo NC, et al. 2015. Microbial Ecology 70:61-76 ((https://doi.org/10.1007/s00248-014-0563-6)); Lawrey JD, Diederich P. 2016. http://www.lichenicolous.net (accessed 24 May 2017) ((http://www.lichenicolous.net)); Põlme S, et al. 2020. Fungal Diversity 105:1-16 ((https://doi.org/10.1007/s13225-020-00466-2))
k__Fungi;p__Ascomycota;c__Dothideomycetes;o__Pleosporales;f__Didymellaceae	0.08	0.276887	4.36	8.64041	0.0456443	0.32	1.10755	5.72	8.65794	0.00494008	significant differences in 2023	Core		-	-	-
k__Fungi;p__Ascomycota;c__Dothideomycetes;o__Pleosporales;f__Didymellaceae;g__Boeremia;s__Boeremia_exigua	0	-	3.8	5.76194	0.179712	0	-	0	-	-		Exclusive 2022	Exclusive organic	Endophyte-|Plant Pathogen|	Possible	Costa IPMW, et al. 2012. Mycotaxon 119:e26 ((http://mycotaxon.com/resources/checklists/costa_v119_checklist.pdf)); Põlme S, et al. 2020. Fungal Diversity 105:1-16 ((https://doi.org/10.1007/s13225-020-00466-2))
k__Fungi;p__Ascomycota;c__Dothideomycetes;o__Pleosporales;f__Didymellaceae;g__Didymella;s__unidentified	0	-	0	-	-	0	-	0.6	1.34164	0.423711		Exclusive 2023	Exclusive organic	Animal Pathogen-|Plant Pathogen|-Plant Saprotroph-Undefined Saprotroph	Probable	Tedersoo L, et al. 2014. Science 346:e1256688 ((https://doi.org/10.1126/science.1256688)); Põlme S, et al. 2020. Fungal Diversity 105:1-16 ((https://doi.org/10.1007/s13225-020-00466-2))
k__Fungi;p__Ascomycota;c__Dothideomycetes;o__Pleosporales;f__Didymellaceae;g__Epicoccum	1.6	3.57771	0	-	0.423711	0	-	3.8	8.49706	0.423711		Core		Animal Pathogen-Plant Pathogen-Undefined Saprotroph	Possible	Tedersoo L, et al. 2014. Science 346:e1256688 ((https://doi.org/10.1126/science.1256688))
k__Fungi;p__Ascomycota;c__Dothideomycetes;o__Pleosporales;f__Didymellaceae;g__Neoascochyta	0	-	0	-	-	0.8	1.78885	0	-	0.423711		Exclusive 2023	Exclusive conventional	Animal Pathogen-Plant Pathogen-Undefined Saprotroph	Possible	Tedersoo L, et al. 2014. Science 346:e1256688 ((https://doi.org/10.1126/science.1256688))
k__Fungi;p__Ascomycota;c__Dothideomycetes;o__Pleosporales;f__Didymellaceae;g__Neoascochyta;s__Neoascochyta_paspali	1	2.23607	0	-	0.423711	0	-	0	-	-		Exclusive 2022	Exclusive conventional	|Plant Pathogen|-Plant Saprotroph	Probable	Põlme S, et al. 2020. Fungal Diversity 105:1-16 ((https://doi.org/10.1007/s13225-020-00466-2))
k__Fungi;p__Ascomycota;c__Dothideomycetes;o__Pleosporales;f__Didymosphaeriaceae;g__Laburnicola;s__unidentified	0	-	0.4	0.966092	0.168078	0	-	1.5	4.74342	0.36812		Core	Exclusive organic	|Wood Saprotroph|	Probable	Põlme S, et al. 2020. Fungal Diversity 105:1-16 ((https://doi.org/10.1007/s13225-020-00466-2))
k__Fungi;p__Ascomycota;c__Dothideomycetes;o__Pleosporales;f__Didymosphaeriaceae;g__Paraphaeosphaeria	0.4	0.894427	0	-	0.423711	0	-	0	-	-		Exclusive 2022	Exclusive conventional	Endophyte-Lichen Parasite-Plant Pathogen-Undefined Saprotroph	Probable	Cannon PF, Kirk PM. 2007. Fungal Families of the World. CAB International, Cambridge (ISBN: 978-0851998275); Massimo NC, et al. 2015. Microbial Ecology 70:61-76 ((https://doi.org/10.1007/s00248-014-0563-6))
k__Fungi;p__Ascomycota;c__Dothideomycetes;o__Pleosporales;f__Didymosphaeriaceae;g__Pseudopithomyces;s__Pseudopithomyces_rosae	0.4	1.26491	0.6	1.89737	1	0	-	0.3	0.948683	0.36812		Core		|Plant Pathogen|-Plant Saprotroph	Probable	Põlme S, et al. 2020. Fungal Diversity 105:1-16 ((https://doi.org/10.1007/s13225-020-00466-2))
k__Fungi;p__Ascomycota;c__Dothideomycetes;o__Pleosporales;f__Lentitheciaceae;g__Darksidea;s__Darksidea_epsilon	0	-	1.6	2.30217	0.179712	0	-	0	-	-		Exclusive 2022	Exclusive organic	|Endophyte|-Undefined Saprotroph	Highly Probable	Knapp DG, et al. 2015. Persoonia 35:87-100 ((https://doi.org/10.3767/003158515X687669)); Põlme S, et al. 2020. Fungal Diversity 105:1-16 ((https://doi.org/10.1007/s13225-020-00466-2))
k__Fungi;p__Ascomycota;c__Dothideomycetes;o__Pleosporales;f__Lentitheciaceae;g__Pleurophoma;s__unidentified	0.2	0.447214	0.2	0.447214	1	0.2	0.447214	0	-	0.423711		Core		|Plant Pathogen|-Wood Saprotroph	Probable	Põlme S, et al. 2020. Fungal Diversity 105:1-16 ((https://doi.org/10.1007/s13225-020-00466-2))
k__Fungi;p__Ascomycota;c__Dothideomycetes;o__Pleosporales;f__Leptosphaeriaceae;g__Neophaeosphaeria;s__unidentified	0	-	3	4.71405	0.0349831	0	-	1.3	2.54078	0.0778725	significant differences in 2022	Core	Exclusive organic	Plant Pathogen-|Wood Saprotroph|	Probable	Põlme S, et al. 2020. Fungal Diversity 105:1-16 ((https://doi.org/10.1007/s13225-020-00466-2))
k__Fungi;p__Ascomycota;c__Dothideomycetes;o__Pleosporales;f__Leptosphaeriaceae;g__Plenodomus;s__Plenodomus_biglobosus	0.2	0.632456	0	-	0.36812	0	-	3.2	6.26808	0.0778725		Core		|Plant Pathogen|-Plant Saprotroph-Undefined Saprotroph	Probable	Tedersoo L, et al. 2014. Science 346:e1256688 ((https://doi.org/10.1126/science.1256688)); Põlme S, et al. 2020. Fungal Diversity 105:1-16 ((https://doi.org/10.1007/s13225-020-00466-2))
k__Fungi;p__Ascomycota;c__Dothideomycetes;o__Pleosporales;f__Lindgomycetaceae;g__Clohesyomyces;s__Clohesyomyces_aquaticus	0	-	1.48	3.88501	0.0412182	0	-	0.52	1.50333	0.0811679	significant differences in 2022	Core	Exclusive organic	|Wood Saprotroph|	Probable	Põlme S, et al. 2020. Fungal Diversity 105:1-16 ((https://doi.org/10.1007/s13225-020-00466-2))
k__Fungi;p__Ascomycota;c__Dothideomycetes;o__Pleosporales;f__Morosphaeriaceae;g__Acrocalymma	127.6	119.939	7.8	11.3666	0.0111594	41.8	24.7225	154.6	75.454	0.0215717	significant differences both years	Core		-	-	-
k__Fungi;p__Ascomycota;c__Dothideomycetes;o__Pleosporales;f__Parabambusicolaceae;g__unidentified;s__unidentified	0	-	0.6	1.34164	0.423711	0	-	0	-	-		Exclusive 2022	Exclusive organic	-	-	-
k__Fungi;p__Ascomycota;c__Dothideomycetes;o__Pleosporales;f__Periconiaceae;g__Periconia	0	-	0.6	1.57762	0.168078	0	-	1	3.16228	0.36812		Core	Exclusive organic	-	-	-
k__Fungi;p__Ascomycota;c__Dothideomycetes;o__Pleosporales;f__Periconiaceae;g__Periconia;s__Periconia_cookei	0	-	0	-	-	0.4	0.894427	0	-	0.423711		Exclusive 2023	Exclusive conventional	Endophyte-|Plant Pathogen|-Wood Saprotroph	Possible	Duncan CG, Eslyn WE. 1966. Mycologia 58:642-645 ((https://doi.org/10.2307/3757045)); Costa IPMW, et al. 2012. Mycotaxon 119:e26 ((http://mycotaxon.com/resources/checklists/costa_v119_checklist.pdf)); Põlme S, et al. 2020. Fungal Diversity 105:1-16 ((https://doi.org/10.1007/s13225-020-00466-2)); Mandyam K, et al. 2012. Mycorrhiza 22:109-119 ((https://doi.org/10.1007/s00572-011-0386-y)); Knapp DG, …
k__Fungi;p__Ascomycota;c__Dothideomycetes;o__Pleosporales;f__Periconiaceae;g__Periconia;s__unidentified	0	-	0	-	-	0	-	0.4	0.894427	0.423711		Exclusive 2023	Exclusive organic	Endophyte-|Plant Pathogen|-Wood Saprotroph	Possible	Duncan CG, Eslyn WE. 1966. Mycologia 58:642-645 ((https://doi.org/10.2307/3757045)); Costa IPMW, et al. 2012. Mycotaxon 119:e26 ((http://mycotaxon.com/resources/checklists/costa_v119_checklist.pdf)); Põlme S, et al. 2020. Fungal Diversity 105:1-16 ((https://doi.org/10.1007/s13225-020-00466-2)); Mandyam K, et al. 2012. Mycorrhiza 22:109-119 ((https://doi.org/10.1007/s00572-011-0386-y)); Knapp DG, …
k__Fungi;p__Ascomycota;c__Dothideomycetes;o__Pleosporales;f__Phaeosphaeriaceae	0.025	0.158114	0.675	2.76783	0.296206	0	-	1.55	4.37915	0.00616598	significant differences in 2023	Core		-	-	-
k__Fungi;p__Ascomycota;c__Dothideomycetes;o__Pleosporales;f__Phaeosphaeriaceae;g__Ophiosphaerella;s__unidentified	0	-	9.8	11.8828	0.0720057	0	-	4.4	6.1887	0.0720057		Core	Exclusive organic	|Plant Pathogen|-Plant Saprotroph-Undefined Saprotroph	Probable	Tedersoo L, et al. 2014. Science 346:e1256688 ((https://doi.org/10.1126/science.1256688)); Põlme S, et al. 2020. Fungal Diversity 105:1-16 ((https://doi.org/10.1007/s13225-020-00466-2))
k__Fungi;p__Ascomycota;c__Dothideomycetes;o__Pleosporales;f__Phaeosphaeriaceae;g__Paraphoma;s__Paraphoma_chlamydocopiosa	0	-	0.2	0.632456	0.36812	0	-	0.5	1.58114	0.36812		Core	Exclusive organic	|Plant Pathogen|-Plant Saprotroph-Undefined Saprotroph-Wood Saprotroph	Probable	Quaedvlieg W, et al. 2013. Studies in Mycology 75:307-390 ((https://doi.org/10.3114/sim0017)); Moslemi A, et al. 2017. Plant Pathology 67:124-135 ((https://doi.org/10.1111/ppa.12719)); Põlme S, et al. 2020. Fungal Diversity 105:1-16 ((https://doi.org/10.1007/s13225-020-00466-2))
k__Fungi;p__Ascomycota;c__Dothideomycetes;o__Pleosporales;f__Phaeosphaeriaceae;g__Parastagonospora	0	-	0	-	-	0	-	1.6	2.60768	0.179712		Exclusive 2023	Exclusive organic	Fungal Parasite-Plant Pathogen-Plant Saprotroph	Probable	Cannon PF, Kirk PM. 2007. Fungal Families of the World. CAB International, Cambridge (ISBN: 978-0851998275)
k__Fungi;p__Ascomycota;c__Dothideomycetes;o__Pleosporales;f__Phaeosphaeriaceae;g__Phaeosphaeria	0	-	0	-	-	1.4	2.60768	0	-	0.179712		Exclusive 2023	Exclusive conventional	Fungal Parasite-Plant Pathogen-Plant Saprotroph	Probable	Cannon PF, Kirk PM. 2007. Fungal Families of the World. CAB International, Cambridge (ISBN: 978-0851998275)
k__Fungi;p__Ascomycota;c__Dothideomycetes;o__Pleosporales;f__Phaeosphaeriaceae;g__Phaeosphaeria;s__Phaeosphaeria_poagena	0.2	0.447214	0	-	0.423711	0	-	0	-	-		Exclusive 2022	Exclusive conventional	Endophyte-Plant Pathogen-|Plant Saprotroph|	Probable	Tedersoo L, et al. 2014. Science 346:e1256688 ((https://doi.org/10.1126/science.1256688));David AS, et al. 2016. Microbial Ecology 71:912-926 ((https://doi.org/10.1007/s00248-015-0712-6)); Põlme S, et al. 2020. Fungal Diversity 105:1-16 ((https://doi.org/10.1007/s13225-020-00466-2))
k__Fungi;p__Ascomycota;c__Dothideomycetes;o__Pleosporales;f__Phaeosphaeriaceae;g__Phaeosphaeria;s__unidentified	0	-	1	1.73205	0.179712	0	-	0	-	-		Exclusive 2022	Exclusive organic	Endophyte-Plant Pathogen-|Plant Saprotroph|	Probable	Tedersoo L, et al. 2014. Science 346:e1256688 ((https://doi.org/10.1126/science.1256688));David AS, et al. 2016. Microbial Ecology 71:912-926 ((https://doi.org/10.1007/s00248-015-0712-6)); Põlme S, et al. 2020. Fungal Diversity 105:1-16 ((https://doi.org/10.1007/s13225-020-00466-2))
k__Fungi;p__Ascomycota;c__Dothideomycetes;o__Pleosporales;f__Phaeosphaeriaceae;g__Phaeosphaeriopsis;s__unidentified	0.6	1.34164	0	-	0.423711	0	-	0	-	-		Exclusive 2022	Exclusive conventional	|Plant Pathogen|-Plant Saprotroph-Undefined Saprotroph	Probable	Tedersoo L, et al. 2014. Science 346:e1256688 ((https://doi.org/10.1126/science.1256688)); Põlme S, et al. 2020. Fungal Diversity 105:1-16 ((https://doi.org/10.1007/s13225-020-00466-2))
k__Fungi;p__Ascomycota;c__Dothideomycetes;o__Pleosporales;f__Phaeosphaeriaceae;g__Setophoma;s__Setophoma_terrestris	0	-	4.4	7.36885	0.179712	0	-	17.4	8.14248	0.00749496	significant differences in 2023	Core	Exclusive organic	|Plant Pathogen|-Undefined Saprotroph	Probable	Põlme S, et al. 2020. Fungal Diversity 105:1-16 ((https://doi.org/10.1007/s13225-020-00466-2))
k__Fungi;p__Ascomycota;c__Dothideomycetes;o__Pleosporales;f__Pleosporaceae;g__Alternaria	0	-	0	-	-	0	-	0.6	1.34164	0.423711		Exclusive 2023	Exclusive organic	Endophyte-Lichen Parasite-Plant Pathogen-Undefined Saprotroph	Probable	Cannon PF, Kirk PM. 2007. Fungal Families of the World. CAB International, Cambridge (ISBN: 978-0851998275); David AS, et al. 2016. Microbial Ecology 71:912-926 ((https://doi.org/10.1007/s00248-015-0712-6)); Lawrey JD, Diederich P. 2016. http://www.lichenicolous.net (accessed 24 May 2017) ((http://www.lichenicolous.net))
k__Fungi;p__Ascomycota;c__Dothideomycetes;o__Pleosporales;f__Pleosporaceae;g__Alternaria;s__Alternaria_alternata	0.4	0.699206	0.2	0.632456	0.357296	2.6	5.3375	2.1	4.58136	0.690886		Core		Animal Pathogen-Endophyte-|Plant Pathogen|-Plant Saprotroph-Wood Saprotroph	Possible	Duncan CG, Eslyn WE. 1966. Mycologia 58:642-664 ((https://doi.org/10.2307/3757045)); Seehann G, et al. 1975. List of Fungi in Soft-Rot Tissue Tests. Institute fur Holzbiologie und Holzschutz, Bundesforschungsanstalt fur Forst - und Holzwirtshaft, Hamburg - Lohbrugge, Germany ((https://www.irg-wp.com/irgdocs/details.php?d6493033-c9ea-40f3-8e3e-5697f32d640d)); Tedersoo L, et al. 2014. Science 346:e…
k__Fungi;p__Ascomycota;c__Dothideomycetes;o__Pleosporales;f__Pleosporaceae;g__Alternaria;s__Alternaria_metachromatica	0	-	0	-	-	0	-	1	2.23607	0.423711		Exclusive 2023	Exclusive organic	Animal Pathogen-Endophyte-|Plant Pathogen|-Plant Saprotroph-Wood Saprotroph	Possible	Duncan CG, Eslyn WE. 1966. Mycologia 58:642-664 ((https://doi.org/10.2307/3757045)); Seehann G, et al. 1975. List of Fungi in Soft-Rot Tissue Tests. Institute fur Holzbiologie und Holzschutz, Bundesforschungsanstalt fur Forst - und Holzwirtshaft, Hamburg - Lohbrugge, Germany ((https://www.irg-wp.com/irgdocs/details.php?d6493033-c9ea-40f3-8e3e-5697f32d640d)); Tedersoo L, et al. 2014. Science 346:e…
k__Fungi;p__Ascomycota;c__Dothideomycetes;o__Pleosporales;f__Pleosporaceae;g__Sporidesmiella;s__unidentified	0	-	0	-	-	0	-	0.4	0.894427	0.423711		Exclusive 2023	Exclusive organic	Undefined Saprotroph-|Wood Saprotroph|	Probable	Tedersoo L, et al. 2014. Science 346:e1256688 ((https://doi.org/10.1126/science.1256688)); Põlme S, et al. 2020. Fungal Diversity 105:1-16 ((https://doi.org/10.1007/s13225-020-00466-2))
k__Fungi;p__Ascomycota;c__Dothideomycetes;o__Pleosporales;f__Pleosporaceae;g__Stemphylium;s__unidentified	0	-	0	-	-	0	-	1	2.23607	0.423711		Exclusive 2023	Exclusive organic	|Plant Pathogen|-Plant Saprotroph-Wood Saprotroph	Highly Probable	Duncan CG, Eslyn WE. 1966. Mycologia 58:642-664 ((https://doi.org/10.2307/3757045)); Seehann G, et al. 1975. List of Fungi in Soft-Rot Tissue Tests. Institute fur Holzbiologie und Holzschutz, Bundesforschungsanstalt fur Forst - und Holzwirtshaft, Hamburg - Lohbrugge, Germany ((https://www.irg-wp.com/irgdocs/details.php?d6493033-c9ea-40f3-8e3e-5697f32d640d)); Costa IPMW, et al. 2012. Mycotaxon 119…
k__Fungi;p__Ascomycota;c__Dothideomycetes;o__Pleosporales;f__Pleosporales_fam_Incertae_sedis;g__Polyschema;s__Polyschema_sclerotigenum	0.2	0.447214	0	-	0.423711	0.8	1.78885	0	-	0.423711		Core	Exclusive conventional	|Undefined Saprotroph|	Probable	Põlme S, et al. 2020. Fungal Diversity 105:1-16 ((https://doi.org/10.1007/s13225-020-00466-2))
k__Fungi;p__Ascomycota;c__Dothideomycetes;o__Pleosporales;f__Sporormiaceae;g__Preussia;s__unidentified	0.2	0.774597	0.4	1.54919	1	0	-	0.8	2.24245	0.164394		Core		|Dung Saprotroph|-Undefined Saprotroph	Probable	Tedersoo L, et al. 2014. Science 346:e1256688 ((https://doi.org/10.1126/science.1256688)); Põlme S, et al. 2020. Fungal Diversity 105:1-16 ((https://doi.org/10.1007/s13225-020-00466-2))
k__Fungi;p__Ascomycota;c__Dothideomycetes;o__Pleosporales;f__Sporormiaceae;g__Sporormiella;s__Sporormiella_megalospora	0	-	1	2.23607	0.423711	0	-	0	-	-		Exclusive 2022	Exclusive organic	Dung Saprotroph-Endophyte-Lichen Parasite-|Plant Saprotroph|	Probable	Bell A. 1983. Dung Fungi: An Illustrated Guide to Coprophilous Fungi in New Zealand. Victoria University Press, Wellington (ISBN: 978-0864730015); Costa IPMW, et al. 2012. Mycotaxon 119:e26 ((http://mycotaxon.com/resources/checklists/costa_v119_checklist.pdf)); Bills GF, et al. 2013. Current Opinion in Microbiology 16:549-565 ((https://doi.org/10.1016/j.mib.2013.08.001)); Lawrey JD, Diederich P. …
k__Fungi;p__Ascomycota;c__Dothideomycetes;o__Pleosporales;f__Sporormiaceae;g__Westerdykella;s__Westerdykella_dispersa	0.2	0.447214	0	-	0.423711	0	-	0	-	-		Exclusive 2022	Exclusive conventional	|Dung Saprotroph|-Undefined Saprotroph	Probable	Tedersoo L, et al. 2014. Science 346:e1256688 ((https://doi.org/10.1126/science.1256688)); Põlme S, et al. 2020. Fungal Diversity 105:1-16 ((https://doi.org/10.1007/s13225-020-00466-2))
k__Fungi;p__Ascomycota;c__Dothideomycetes;o__Pleosporales;f__Tetraplosphaeriaceae;g__unidentified;s__unidentified	0	-	0.2	0.447214	0.423711	0	-	0	-	-		Exclusive 2022	Exclusive organic	-	-	-
k__Fungi;p__Ascomycota;c__Dothideomycetes;o__Pleosporales;f__Thyridariaceae	0	-	0.2	0.447214	0.423711	0	-	0	-	-		Exclusive 2022	Exclusive organic	-	-	-
k__Fungi;p__Ascomycota;c__Dothideomycetes;o__Pleosporales;f__Torulaceae;g__Dendryphion;s__Dendryphion_fluminicola	0	-	0.4	0.894427	0.423711	0	-	0	-	-		Exclusive 2022	Exclusive organic	Endophyte-|Plant Pathogen|-Plant Saprotroph	Probable	Tedersoo L, et al. 2014. Science 346:e1256688 ((https://doi.org/10.1126/science.1256688)); Põlme S, et al. 2020. Fungal Diversity 105:1-16 ((https://doi.org/10.1007/s13225-020-00466-2))
k__Fungi;p__Ascomycota;c__Dothideomycetes;o__Pleosporales;f__Torulaceae;g__Torula;s__unidentified	0	-	0.6	1.34164	0.423711	0	-	0	-	-		Exclusive 2022	Exclusive organic	|Endophyte|-Plant Pathogen-Wood Saprotroph	Probable	Duncan CG, Eslyn WE. 1966. Mycologia 58:642-645 ((https://doi.org/10.2307/3757045)); Costa IPMW, et al. 2012. Mycotaxon 119:e26 ((http://mycotaxon.com/resources/checklists/costa_v119_checklist.pdf)); Põlme S, et al. 2020. Fungal Diversity 105:1-16 ((https://doi.org/10.1007/s13225-020-00466-2))
k__Fungi;p__Ascomycota;c__Dothideomycetes;o__Pleosporales;f__unidentified;g__unidentified;s__unidentified	0.933333	3.51232	1	3.23335	0.6223	0	-	0.2	0.842075	0.0820968		Core		-	-	-
k__Fungi;p__Ascomycota;c__Dothideomycetes;o__Tubeufiales;f__Tubeufiaceae;g__Helicosporium;s__Helicosporium_indicum	0	-	0.4	0.894427	0.423711	0	-	0	-	-		Exclusive 2022	Exclusive organic	Undefined Saprotroph-|Wood Saprotroph|	Probable	Tedersoo L, et al. 2014. Science 346:e1256688 ((https://doi.org/10.1126/science.1256688)); Põlme S, et al. 2020. Fungal Diversity 105:1-16 ((https://doi.org/10.1007/s13225-020-00466-2))
k__Fungi;p__Ascomycota;c__Dothideomycetes;o__Tubeufiales;f__Tubeufiaceae;g__unidentified;s__unidentified	0	-	0.6	1.34164	0.423711	0	-	0	-	-		Exclusive 2022	Exclusive organic	Animal Pathogen-Undefined Saprotroph	Probable	Cannon PF, Kirk PM. 2007. Fungal Families of the World. CAB International, Cambridge (ISBN: 978-0851998275)
k__Fungi;p__Ascomycota;c__Dothideomycetes;o__Venturiales;f__Sympoventuriaceae;g__Ochroconis;s__Ochroconis_tshawytschae	0	-	0	-	-	0	-	0.2	0.447214	0.423711		Exclusive 2023	Exclusive organic	|Animal Parasite|-Plant Pathogen-Undefined Saprotroph	Probable	Tedersoo L, et al. 2014. Science 346:e1256688 ((https://doi.org/10.1126/science.1256688)); Põlme S, et al. 2020. Fungal Diversity 105:1-16 ((https://doi.org/10.1007/s13225-020-00466-2))
k__Fungi;p__Ascomycota;c__Dothideomycetes;o__Venturiales;f__Sympoventuriaceae;g__Scolecobasidium;s__Scolecobasidium_constrictum	0.1	0.316228	2.1	6.64078	1	0	-	0	-	-		Exclusive 2022		|Animal Parasite|-Endophyte-Plant Pathogen-Undefined Saprotroph	Probable	Tedersoo L, et al. 2014. Science 346:e1256688 ((https://doi.org/10.1126/science.1256688)); Põlme S, et al. 2020. Fungal Diversity 105:1-16 ((https://doi.org/10.1007/s13225-020-00466-2))
k__Fungi;p__Ascomycota;c__Eurotiomycetes	0.2	0.447214	0	-	0.423711	0	-	0	-	-		Exclusive 2022	Exclusive conventional	-	-	-
k__Fungi;p__Ascomycota;c__Eurotiomycetes;o__Chaetothyriales	1.1	1.85293	1.3	4.11096	0.386647	0	-	0	-	-		Exclusive 2022		-	-	-
k__Fungi;p__Ascomycota;c__Eurotiomycetes;o__Chaetothyriales;f__Cyphellophoraceae;g__Cyphellophora;s__Cyphellophora_reptans	0.8	1.78885	0	-	0.423711	0	-	0	-	-		Exclusive 2022	Exclusive conventional	Animal Parasite-Animal Pathogen-|Plant Saprotroph|-Undefined Saprotroph	Probable	Tedersoo L, et al. 2014. Science 346:e1256688 ((https://doi.org/10.1126/science.1256688)); Irinyi L, et al. 2015. Medical Mycology 53:313-337 ((https://doi.org/10.1093/mmy/myv008)); Põlme S, et al. 2020. Fungal Diversity 105:1-16 ((https://doi.org/10.1007/s13225-020-00466-2))
k__Fungi;p__Ascomycota;c__Eurotiomycetes;o__Chaetothyriales;f__Cyphellophoraceae;g__Cyphellophora;s__Cyphellophora_vermispora	0	-	8.6	18.7332	0.168078	0	-	4.3	6.92901	0.0349831	significant differences in 2023	Core	Exclusive organic	Animal Parasite-Animal Pathogen-|Plant Saprotroph|-Undefined Saprotroph	Probable	Tedersoo L, et al. 2014. Science 346:e1256688 ((https://doi.org/10.1126/science.1256688)); Irinyi L, et al. 2015. Medical Mycology 53:313-337 ((https://doi.org/10.1093/mmy/myv008)); Põlme S, et al. 2020. Fungal Diversity 105:1-16 ((https://doi.org/10.1007/s13225-020-00466-2))
k__Fungi;p__Ascomycota;c__Eurotiomycetes;o__Chaetothyriales;f__Cyphellophoraceae;g__Cyphellophora;s__unidentified	0	-	0	-	-	0	-	0.6	1.34164	0.423711		Exclusive 2023	Exclusive organic	Animal Parasite-Animal Pathogen-|Plant Saprotroph|-Undefined Saprotroph	Probable	Tedersoo L, et al. 2014. Science 346:e1256688 ((https://doi.org/10.1126/science.1256688)); Irinyi L, et al. 2015. Medical Mycology 53:313-337 ((https://doi.org/10.1093/mmy/myv008)); Põlme S, et al. 2020. Fungal Diversity 105:1-16 ((https://doi.org/10.1007/s13225-020-00466-2))
k__Fungi;p__Ascomycota;c__Eurotiomycetes;o__Chaetothyriales;f__Cyphellophoraceae;g__unidentified;s__unidentified	0	-	0.6	1.34164	0.423711	0	-	6.8	15.2053	0.423711		Core	Exclusive organic	Animal Pathogen-Undefined Saprotroph	Probable	Tedersoo L, et al. 2014. Science 346:e1256688 ((https://doi.org/10.1126/science.1256688)); Irinyi L, et al. 2015. Medical Mycology 53:313-337 ((https://doi.org/10.1093/mmy/myv008))
k__Fungi;p__Ascomycota;c__Eurotiomycetes;o__Chaetothyriales;f__Herpotrichiellaceae;g__Exophiala;s__Exophiala_equina	0	-	4.9	9.14634	0.0148663	0	-	10	14.6591	0.0149314	significant differences both years	Core	Exclusive organic	|Animal Parasite|-Animal Pathogen-Endophyte-Plant Saprotroph-Undefined Saprotroph	Probable	Tedersoo L, et al. 2014. Science 346:e1256688 ((https://doi.org/10.1126/science.1256688)), Nagy LG, et al. 2014. Nature Communications 5:e4471 ((https://doi.org/10.1038/ncomms5471)); Põlme S, et al. 2020. Fungal Diversity 105:1-16 ((https://doi.org/10.1007/s13225-020-00466-2))
k__Fungi;p__Ascomycota;c__Eurotiomycetes;o__Chaetothyriales;f__Herpotrichiellaceae;g__Exophiala;s__Exophiala_opportunistica	0	-	0	-	-	0	-	1.2	2.68328	0.423711		Exclusive 2023	Exclusive organic	|Animal Parasite|-Animal Pathogen-Endophyte-Plant Saprotroph-Undefined Saprotroph	Probable	Tedersoo L, et al. 2014. Science 346:e1256688 ((https://doi.org/10.1126/science.1256688)), Nagy LG, et al. 2014. Nature Communications 5:e4471 ((https://doi.org/10.1038/ncomms5471)); Põlme S, et al. 2020. Fungal Diversity 105:1-16 ((https://doi.org/10.1007/s13225-020-00466-2))
k__Fungi;p__Ascomycota;c__Eurotiomycetes;o__Chaetothyriales;f__Herpotrichiellaceae;g__Phialophora;s__Phialophora_cyclaminis	3.6	8.04984	20.6	30.8026	0.440686	0	-	43.4	43.6039	0.00749496	significant differences in 2023	Core		Animal Pathogen-Endophyte-Ericoid Mycorrhizal-Plant Pathogen-|Plant Saprotroph|-Wood Saprotroph	Possible	Nilsson T. 1973. Studia Forestalia Suecica 104:1-40 ((https://pub.epsilon.slu.se/5711/)); de Hoog GS, et al. 2000. Mycoses 43:409-416 ((https://doi.org/10.1111/j.1439-0507.2000.00601.x)); Rinaldi AC, et al. 2008. Fungal Diversity 3:31-45 ((https://www.fungaldiversity.org/fdp/sfdp/33-1.pdf)); Newsham KK. 2011. New Phytologist 190:783-793 ((https://doi.org/10.1111/j.1469-8137.2010.03611.x)) (as DSE…
k__Fungi;p__Ascomycota;c__Eurotiomycetes;o__Chaetothyriales;f__Herpotrichiellaceae;g__unidentified;s__unidentified	0	-	0.8	1.78885	0.423711	0	-	0	-	-		Exclusive 2022	Exclusive organic	Animal Pathogen-Fungal Parasite-Undefined Saprotroph	Probable	Cannon PF, Kirk PM. 2007. Fungal Families of the World. CAB International, Cambridge (ISBN: 978-0851998275)
k__Fungi;p__Ascomycota;c__Eurotiomycetes;o__Chaetothyriales;f__Trichomeriaceae	0	-	0.4	0.894427	0.423711	0	-	0	-	-		Exclusive 2022	Exclusive organic	-	-	-
k__Fungi;p__Ascomycota;c__Eurotiomycetes;o__Chaetothyriales;f__Trichomeriaceae;g__Knufia	0.8	1.30384	0	-	0.179712	0	-	0	-	-		Exclusive 2022	Exclusive conventional	Epiphyte	Probable	Chomnunti P, et al. 2012. Fungal Diversity 56:63-76 ((https://doi.org/10.1007/s13225-012-0197-2))
k__Fungi;p__Ascomycota;c__Eurotiomycetes;o__Chaetothyriales;f__unidentified;g__unidentified;s__unidentified	0.4	0.894427	0	-	0.423711	0	-	0	-	-		Exclusive 2022	Exclusive conventional	-	-	-
k__Fungi;p__Ascomycota;c__Eurotiomycetes;o__Eurotiales	0	-	0	-	-	1	2.23607	0	-	0.423711		Exclusive 2023	Exclusive conventional	-	-	-
k__Fungi;p__Ascomycota;c__Eurotiomycetes;o__Eurotiales;f__Aspergillaceae	3.3	10.4355	0	-	0.36812	4.1	5.58669	0	-	0.0349831	significant differences in 2023	Core	Exclusive conventional	Undefined Saprotroph	Possible	Sterkenburg E, et al. 2015. New Phytologist 207:1145-1158 ((https://doi.org/10.1111/nph.13426))
k__Fungi;p__Ascomycota;c__Eurotiomycetes;o__Eurotiales;f__Aspergillaceae;g__Aspergillus	6.13333	10.3081	0	-	1.2699e-05	6.86667	13.6678	4.66667	14.6554	0.340089	significant differences in 2022	Core		Undefined Saprotroph	Possible	Sterkenburg E, et al. 2015. New Phytologist 207:1145-1158 ((https://doi.org/10.1111/nph.13426))
k__Fungi;p__Ascomycota;c__Eurotiomycetes;o__Eurotiales;f__Aspergillaceae;g__Aspergillus;s__Aspergillus_heterocaryoticus	0	-	0	-	-	0.8	1.78885	1	2.23607	1		Exclusive 2023		Animal Pathogen-Endophyte-Plant Saprotroph-|Undefined Saprotroph|-Wood Saprotroph	Probable	Seehann G, et al. 1975. List of Fungi in Soft-Rot Tissue Tests. Institute fur Holzbiologie und Holzschutz, Bundesforschungsanstalt fur Forst - und Holzwirtshaft, Hamburg - Lohbrugge, Germany; Tedersoo L, et al. 2014. Science 346:e1256688 ((https://doi.org/10.1126/science.1256688)); Irinyi L, et al. 2015. Medical Mycology 53:313-337 ((https://doi.org/10.1093/mmy/myv008)); Põlme S, et al. 2020. Fun…
k__Fungi;p__Ascomycota;c__Eurotiomycetes;o__Eurotiales;f__Aspergillaceae;g__Aspergillus;s__Aspergillus_inflatus	0.2	0.447214	0	-	0.423711	1	2.23607	0	-	0.423711		Core	Exclusive conventional	Animal Pathogen-Endophyte-Plant Saprotroph-|Undefined Saprotroph|-Wood Saprotroph	Probable	Seehann G, et al. 1975. List of Fungi in Soft-Rot Tissue Tests. Institute fur Holzbiologie und Holzschutz, Bundesforschungsanstalt fur Forst - und Holzwirtshaft, Hamburg - Lohbrugge, Germany; Tedersoo L, et al. 2014. Science 346:e1256688 ((https://doi.org/10.1126/science.1256688)); Irinyi L, et al. 2015. Medical Mycology 53:313-337 ((https://doi.org/10.1093/mmy/myv008)); Põlme S, et al. 2020. Fun…
k__Fungi;p__Ascomycota;c__Eurotiomycetes;o__Eurotiales;f__Aspergillaceae;g__Aspergillus;s__Aspergillus_ochraceus	0.8	1.30384	0	-	0.179712	0	-	0	-	-		Exclusive 2022	Exclusive conventional	Animal Pathogen-Endophyte-Plant Saprotroph-|Undefined Saprotroph|-Wood Saprotroph	Probable	Seehann G, et al. 1975. List of Fungi in Soft-Rot Tissue Tests. Institute fur Holzbiologie und Holzschutz, Bundesforschungsanstalt fur Forst - und Holzwirtshaft, Hamburg - Lohbrugge, Germany; Tedersoo L, et al. 2014. Science 346:e1256688 ((https://doi.org/10.1126/science.1256688)); Irinyi L, et al. 2015. Medical Mycology 53:313-337 ((https://doi.org/10.1093/mmy/myv008)); Põlme S, et al. 2020. Fun…
k__Fungi;p__Ascomycota;c__Eurotiomycetes;o__Eurotiales;f__Aspergillaceae;g__Aspergillus;s__Aspergillus_taichungensis	0	-	0	-	-	0	-	2.8	6.26099	0.423711		Exclusive 2023	Exclusive organic	Animal Pathogen-Endophyte-Plant Saprotroph-|Undefined Saprotroph|-Wood Saprotroph	Probable	Seehann G, et al. 1975. List of Fungi in Soft-Rot Tissue Tests. Institute fur Holzbiologie und Holzschutz, Bundesforschungsanstalt fur Forst - und Holzwirtshaft, Hamburg - Lohbrugge, Germany; Tedersoo L, et al. 2014. Science 346:e1256688 ((https://doi.org/10.1126/science.1256688)); Irinyi L, et al. 2015. Medical Mycology 53:313-337 ((https://doi.org/10.1093/mmy/myv008)); Põlme S, et al. 2020. Fun…
k__Fungi;p__Ascomycota;c__Eurotiomycetes;o__Eurotiales;f__Aspergillaceae;g__Aspergillus;s__Aspergillus_westerdijkiae	0	-	0	-	-	3	6.7082	0	-	0.423711		Exclusive 2023	Exclusive conventional	Animal Pathogen-Endophyte-Plant Saprotroph-|Undefined Saprotroph|-Wood Saprotroph	Probable	Seehann G, et al. 1975. List of Fungi in Soft-Rot Tissue Tests. Institute fur Holzbiologie und Holzschutz, Bundesforschungsanstalt fur Forst - und Holzwirtshaft, Hamburg - Lohbrugge, Germany; Tedersoo L, et al. 2014. Science 346:e1256688 ((https://doi.org/10.1126/science.1256688)); Irinyi L, et al. 2015. Medical Mycology 53:313-337 ((https://doi.org/10.1093/mmy/myv008)); Põlme S, et al. 2020. Fun…
k__Fungi;p__Ascomycota;c__Eurotiomycetes;o__Eurotiales;f__Aspergillaceae;g__Penicillium	0.666667	1.93061	0.155556	0.767391	0.261056	2.24444	9.79136	2.88889	15.6528	0.985111		Core		Undefined Saprotroph	Possible	Sterkenburg E, et al. 2015. New Phytologist 207:1145-1158 ((https://doi.org/10.1111/nph.13426))
k__Fungi;p__Ascomycota;c__Eurotiomycetes;o__Eurotiales;f__Aspergillaceae;g__Penicillium;s__Penicillium_amphipolaria	0	-	0	-	-	0	-	2.2	4.91935	0.423711		Exclusive 2023	Exclusive organic	Animal Parasite-Dung Saprotroph-Endophyte-Fungal Parasite-Plant Pathogen-|Undefined Saprotroph|-Wood Saprotroph	Highly Probable	Duncan CG, Eslyn WE. 1966. Mycologia 58:642-664 ((https://doi.org/10.2307/3757045)); Seehann G, et al. 1975. List of Fungi in Soft-Rot Tissue Tests. Institute fur Holzbiologie und Holzschutz, Bundesforschungsanstalt fur Forst - und Holzwirtshaft, Hamburg - Lohbrugge, Germany ((https://www.irg-wp.com/irgdocs/details.php?d6493033-c9ea-40f3-8e3e-5697f32d640d)); Costa IPMW, et al. 2012. Mycotaxon 119…
k__Fungi;p__Ascomycota;c__Eurotiomycetes;o__Eurotiales;f__Aspergillaceae;g__Penicillium;s__Penicillium_citreosulfuratum	0	-	0	-	-	4.4	9.8387	0	-	0.423711		Exclusive 2023	Exclusive conventional	Animal Parasite-Dung Saprotroph-Endophyte-Fungal Parasite-Plant Pathogen-|Undefined Saprotroph|-Wood Saprotroph	Highly Probable	Duncan CG, Eslyn WE. 1966. Mycologia 58:642-664 ((https://doi.org/10.2307/3757045)); Seehann G, et al. 1975. List of Fungi in Soft-Rot Tissue Tests. Institute fur Holzbiologie und Holzschutz, Bundesforschungsanstalt fur Forst - und Holzwirtshaft, Hamburg - Lohbrugge, Germany ((https://www.irg-wp.com/irgdocs/details.php?d6493033-c9ea-40f3-8e3e-5697f32d640d)); Costa IPMW, et al. 2012. Mycotaxon 119…
k__Fungi;p__Ascomycota;c__Eurotiomycetes;o__Eurotiales;f__Aspergillaceae;g__Penicillium;s__Penicillium_citrinum	0.4	1.26491	0.2	0.632456	1	1.1	3.47851	0	-	0.36812		Core		Animal Parasite-Dung Saprotroph-Endophyte-Fungal Parasite-Plant Pathogen-|Undefined Saprotroph|-Wood Saprotroph	Highly Probable	Duncan CG, Eslyn WE. 1966. Mycologia 58:642-664 ((https://doi.org/10.2307/3757045)); Seehann G, et al. 1975. List of Fungi in Soft-Rot Tissue Tests. Institute fur Holzbiologie und Holzschutz, Bundesforschungsanstalt fur Forst - und Holzwirtshaft, Hamburg - Lohbrugge, Germany ((https://www.irg-wp.com/irgdocs/details.php?d6493033-c9ea-40f3-8e3e-5697f32d640d)); Costa IPMW, et al. 2012. Mycotaxon 119…
k__Fungi;p__Ascomycota;c__Eurotiomycetes;o__Eurotiales;f__Aspergillaceae;g__Penicillium;s__Penicillium_menonorum	0.9	2.5144	0	-	0.168078	10.1	18.1748	12.6	39.8447	0.387013		Core		Animal Parasite-Dung Saprotroph-Endophyte-Fungal Parasite-Plant Pathogen-|Undefined Saprotroph|-Wood Saprotroph	Highly Probable	Duncan CG, Eslyn WE. 1966. Mycologia 58:642-664 ((https://doi.org/10.2307/3757045)); Seehann G, et al. 1975. List of Fungi in Soft-Rot Tissue Tests. Institute fur Holzbiologie und Holzschutz, Bundesforschungsanstalt fur Forst - und Holzwirtshaft, Hamburg - Lohbrugge, Germany ((https://www.irg-wp.com/irgdocs/details.php?d6493033-c9ea-40f3-8e3e-5697f32d640d)); Costa IPMW, et al. 2012. Mycotaxon 119…
k__Fungi;p__Ascomycota;c__Eurotiomycetes;o__Eurotiales;f__Aspergillaceae;g__Penicillium;s__Penicillium_oxalicum	0.6	1.34164	0	-	0.423711	0	-	0	-	-		Exclusive 2022	Exclusive conventional	Animal Parasite-Dung Saprotroph-Endophyte-Fungal Parasite-Plant Pathogen-|Undefined Saprotroph|-Wood Saprotroph	Highly Probable	Duncan CG, Eslyn WE. 1966. Mycologia 58:642-664 ((https://doi.org/10.2307/3757045)); Seehann G, et al. 1975. List of Fungi in Soft-Rot Tissue Tests. Institute fur Holzbiologie und Holzschutz, Bundesforschungsanstalt fur Forst - und Holzwirtshaft, Hamburg - Lohbrugge, Germany ((https://www.irg-wp.com/irgdocs/details.php?d6493033-c9ea-40f3-8e3e-5697f32d640d)); Costa IPMW, et al. 2012. Mycotaxon 119…
k__Fungi;p__Ascomycota;c__Eurotiomycetes;o__Eurotiales;f__Aspergillaceae;g__Penicillium;s__Penicillium_rolfsii	2.8	4.08656	0	-	0.179712	0	-	0	-	-		Exclusive 2022	Exclusive conventional	Animal Parasite-Dung Saprotroph-Endophyte-Fungal Parasite-Plant Pathogen-|Undefined Saprotroph|-Wood Saprotroph	Highly Probable	Duncan CG, Eslyn WE. 1966. Mycologia 58:642-664 ((https://doi.org/10.2307/3757045)); Seehann G, et al. 1975. List of Fungi in Soft-Rot Tissue Tests. Institute fur Holzbiologie und Holzschutz, Bundesforschungsanstalt fur Forst - und Holzwirtshaft, Hamburg - Lohbrugge, Germany ((https://www.irg-wp.com/irgdocs/details.php?d6493033-c9ea-40f3-8e3e-5697f32d640d)); Costa IPMW, et al. 2012. Mycotaxon 119…
k__Fungi;p__Ascomycota;c__Eurotiomycetes;o__Eurotiales;f__Trichocomaceae;g__Talaromyces	5.77778	14.6441	2.8	15.894	0.00829962	16.6667	52.8075	3.08889	11.2852	0.00716371	significant differences both years	Core		Undefined Saprotroph	Possible	Sterkenburg E, et al. 2015. New Phytologist 207:1145-1158 ((https://doi.org/10.1111/nph.13426))
k__Fungi;p__Ascomycota;c__Eurotiomycetes;o__Eurotiales;f__Trichocomaceae;g__Talaromyces;s__Talaromyces_luteus	0	-	0	-	-	0	-	12.2	27.28	0.423711		Exclusive 2023	Exclusive organic	Animal Parasite-|Undefined Saprotroph|	Probable	Tedersoo L, et al. 2014. Science 346:e1256688 ((https://doi.org/10.1126/science.1256688)); Põlme S, et al. 2020. Fungal Diversity 105:1-16 ((https://doi.org/10.1007/s13225-020-00466-2))
k__Fungi;p__Ascomycota;c__Eurotiomycetes;o__Onygenales;f__Ajellomycetaceae;g__Emmonsiellopsis;s__Emmonsiellopsis_coralliformis	2.2	1.78885	0	-	0.0248084	38.2	21.7761	0	-	0.00749496	significant differences both years	Core	Exclusive conventional	|Undefined Saprotroph|	Probable	Põlme S, et al. 2020. Fungal Diversity 105:1-16 ((https://doi.org/10.1007/s13225-020-00466-2))
k__Fungi;p__Ascomycota;c__Eurotiomycetes;o__Onygenales;f__Arachnomycetaceae;g__Arachnomyces	0.1	0.316228	3.3	8.8198	0.503631	0	-	0	-	-		Exclusive 2022		-	-	-
k__Fungi;p__Ascomycota;c__Eurotiomycetes;o__Onygenales;f__Arachnomycetaceae;g__Arachnomyces;s__Arachnomyces_gracilis	0	-	0	-	-	1.4	3.1305	0	-	0.423711		Exclusive 2023	Exclusive conventional	|Animal Parasite|-Dung Saprotroph-Undefined Saprotroph	Highly Probable	Bills GF, et al. 2013. Current Opinion in Microbiology 16:549-565 ((https://doi.org/10.1016/j.mib.2013.08.001)); Põlme S, et al. 2020. Fungal Diversity 105:1-16 ((https://doi.org/10.1007/s13225-020-00466-2))
k__Fungi;p__Ascomycota;c__Eurotiomycetes;o__Onygenales;f__Gymnoascaceae	0	-	0	-	-	0	-	0.6	1.34164	0.423711		Exclusive 2023	Exclusive organic	-	-	-
k__Fungi;p__Ascomycota;c__Eurotiomycetes;o__Onygenales;f__Gymnoascaceae;g__Arachniotus	0.2	0.447214	0	-	0.423711	1	2.23607	5.2	6.97854	0.287726		Core		Dung Saprotroph-Plant Saprotroph	Probable	Cannon PF, Kirk PM. 2007. Fungal Families of the World. CAB International, Cambridge (ISBN: 978-0851998275)
k__Fungi;p__Ascomycota;c__Eurotiomycetes;o__Onygenales;f__Gymnoascaceae;g__Gymnoascus;s__Gymnoascus_reessii	0.4	0.894427	0	-	0.423711	1.2	2.68328	0	-	0.423711		Core	Exclusive conventional	|Undefined Saprotroph|	Probable	Tedersoo L, et al. 2014. Science 346:e1256688 ((https://doi.org/10.1126/science.1256688)); Põlme S, et al. 2020. Fungal Diversity 105:1-16 ((https://doi.org/10.1007/s13225-020-00466-2))
k__Fungi;p__Ascomycota;c__Eurotiomycetes;o__Onygenales;f__Gymnoascaceae;g__Gymnoascus;s__unidentified	0	-	0	-	-	0.8	1.39841	0	-	0.0775833		Exclusive 2023	Exclusive conventional	|Undefined Saprotroph|	Probable	Tedersoo L, et al. 2014. Science 346:e1256688 ((https://doi.org/10.1126/science.1256688)); Põlme S, et al. 2020. Fungal Diversity 105:1-16 ((https://doi.org/10.1007/s13225-020-00466-2))
k__Fungi;p__Ascomycota;c__Eurotiomycetes;o__Onygenales;f__Gymnoascaceae;g__Leucothecium;s__unidentified	0.5	2.0381	0	-	0.0224757	1.85	4.34151	10.05	57.7248	0.15257	significant differences in 2022	Core		Dung Saprotroph-|Undefined Saprotroph|	Probable	Tedersoo L, et al. 2014. Science 346:e1256688 ((https://doi.org/10.1126/science.1256688)); Põlme S, et al. 2020. Fungal Diversity 105:1-16 ((https://doi.org/10.1007/s13225-020-00466-2))
k__Fungi;p__Ascomycota;c__Eurotiomycetes;o__Onygenales;f__Onygenaceae;g__Aphanoascus	0	-	0	-	-	1.6	3.04959	0	-	0.179712		Exclusive 2023	Exclusive conventional	Dung Saprotroph-Soil Saprotroph	Probable	Cannon PF, Kirk PM. 2007. Fungal Families of the World. CAB International, Cambridge (ISBN: 978-0851998275)
k__Fungi;p__Ascomycota;c__Eurotiomycetes;o__Onygenales;f__Onygenaceae;g__Aphanoascus;s__Aphanoascus_keratinophilus	0.1	0.316228	0	-	0.36812	0.5	1.58114	0	-	0.36812		Core	Exclusive conventional	|Undefined Saprotroph|	Probable	Tedersoo L, et al. 2014. Science 346:e1256688 ((https://doi.org/10.1126/science.1256688)); Põlme S, et al. 2020. Fungal Diversity 105:1-16 ((https://doi.org/10.1007/s13225-020-00466-2))
k__Fungi;p__Ascomycota;c__Eurotiomycetes;o__Onygenales;f__Onygenaceae;g__Xanthothecium;s__Xanthothecium_peruvianum	1.2	2.16795	0	-	0.179712	0	-	0	-	-		Exclusive 2022	Exclusive conventional	|Undefined Saprotroph|	Probable	Tedersoo L, et al. 2014. Science 346:e1256688 ((https://doi.org/10.1126/science.1256688)); Põlme S, et al. 2020. Fungal Diversity 105:1-16 ((https://doi.org/10.1007/s13225-020-00466-2))
k__Fungi;p__Ascomycota;c__Eurotiomycetes;o__Onygenales;f__Onygenales_fam_Incertae_sedis	0	-	0	-	-	3.4	3.84708	0	-	0.0720057		Exclusive 2023	Exclusive conventional	-	-	-
k__Fungi;p__Ascomycota;c__Eurotiomycetes;o__Onygenales;f__Onygenales_fam_Incertae_sedis;g__Chrysosporium;s__Chrysosporium_lobatum	0.25	0.55012	0.15	0.67082	0.195232	3.45	5.62396	0	-	0.00452775	significant differences in 2023	Core		Plant Pathogen-Undefined Saprotroph-|Wood Saprotroph|	Highly Probable	Seehann G, et al. 1975. List of Fungi in Soft-Rot Tissue Tests. Institute fur Holzbiologie und Holzschutz, Bundesforschungsanstalt fur Forst - und Holzwirtshaft, Hamburg - Lohbrugge, Germany; Tedersoo L, et al. 2014. Science 346:e1256688 ((https://doi.org/10.1126/science.1256688)); Põlme S, et al. 2020. Fungal Diversity 105:1-16 ((https://doi.org/10.1007/s13225-020-00466-2))
k__Fungi;p__Ascomycota;c__Eurotiomycetes;o__Onygenales;f__Onygenales_fam_Incertae_sedis;g__Chrysosporium;s__Chrysosporium_pilosum	0	-	0	-	-	3	4.12311	0	-	0.179712		Exclusive 2023	Exclusive conventional	Plant Pathogen-Undefined Saprotroph-|Wood Saprotroph|	Highly Probable	Seehann G, et al. 1975. List of Fungi in Soft-Rot Tissue Tests. Institute fur Holzbiologie und Holzschutz, Bundesforschungsanstalt fur Forst - und Holzwirtshaft, Hamburg - Lohbrugge, Germany; Tedersoo L, et al. 2014. Science 346:e1256688 ((https://doi.org/10.1126/science.1256688)); Põlme S, et al. 2020. Fungal Diversity 105:1-16 ((https://doi.org/10.1007/s13225-020-00466-2))
k__Fungi;p__Ascomycota;c__Eurotiomycetes;o__Onygenales;f__Onygenales_fam_Incertae_sedis;g__Chrysosporium;s__Chrysosporium_pseudomerdarium	1.16667	3.50451	0	-	0.0215772	3.66667	8.83306	10.7333	33.3187	0.689144	significant differences in 2022	Core		Plant Pathogen-Undefined Saprotroph-|Wood Saprotroph|	Highly Probable	Seehann G, et al. 1975. List of Fungi in Soft-Rot Tissue Tests. Institute fur Holzbiologie und Holzschutz, Bundesforschungsanstalt fur Forst - und Holzwirtshaft, Hamburg - Lohbrugge, Germany; Tedersoo L, et al. 2014. Science 346:e1256688 ((https://doi.org/10.1126/science.1256688)); Põlme S, et al. 2020. Fungal Diversity 105:1-16 ((https://doi.org/10.1007/s13225-020-00466-2))
k__Fungi;p__Ascomycota;c__Eurotiomycetes;o__Onygenales;f__Onygenales_fam_Incertae_sedis;g__Diploospora;s__unidentified	0	-	0	-	-	1.2	2.68328	0	-	0.423711		Exclusive 2023	Exclusive conventional	Fungal Parasite-|Plant Saprotroph|	Probable	Põlme S, et al. 2020. Fungal Diversity 105:1-16 ((https://doi.org/10.1007/s13225-020-00466-2))
k__Fungi;p__Ascomycota;c__Eurotiomycetes;o__Onygenales;f__Onygenales_fam_Incertae_sedis;g__Spiromastix;s__unidentified	0.6	0.894427	0	-	0.179712	0	-	0	-	-		Exclusive 2022	Exclusive conventional	Animal Pathogen-Dung Saprotroph-|Undefined Saprotroph|	Probable	Tedersoo L, et al. 2014. Science 346:e1256688 ((https://doi.org/10.1126/science.1256688)); Põlme S, et al. 2020. Fungal Diversity 105:1-16 ((https://doi.org/10.1007/s13225-020-00466-2))
k__Fungi;p__Ascomycota;c__Eurotiomycetes;o__Onygenales;f__unidentified;g__unidentified;s__unidentified	0.514286	2.39327	4.02857	14.5066	0.142343	0.171429	0.857003	2.51429	6.62602	0.113195		Core		-	-	-
k__Fungi;p__Ascomycota;c__Eurotiomycetes;o__Phaeomoniellales;f__Phaeomoniellaceae;g__Phaeomoniella	0	-	0	-	-	0	-	1.4	3.1305	0.423711		Exclusive 2023	Exclusive organic	-	-	-
k__Fungi;p__Ascomycota;c__Eurotiomycetes;o__unidentified;f__unidentified;g__unidentified;s__unidentified	0	-	0.9	2.5144	0.168078	0	-	0	-	-		Exclusive 2022	Exclusive organic	-	-	-
k__Fungi;p__Ascomycota;c__Laboulbeniomycetes;o__Pyxidiophorales;f__Pyxidiophoraceae;g__Pyxidiophora;s__Pyxidiophora_arvernensis	0	-	0	-	-	0.2	0.447214	0	-	0.423711		Exclusive 2023	Exclusive conventional	Fungal Parasite-|Plant Saprotroph|-Undefined Saprotroph	Probable	Tedersoo L, et al. 2014. Science 346:e1256688 ((https://doi.org/10.1126/science.1256688)); Põlme S, et al. 2020. Fungal Diversity 105:1-16 ((https://doi.org/10.1007/s13225-020-00466-2))
k__Fungi;p__Ascomycota;c__Laboulbeniomycetes;o__Pyxidiophorales;f__unidentified;g__unidentified;s__unidentified	30.2	103.332	2.08	9.05041	0.390104	1	3.53553	1.48	4.8573	0.654727		Core		-	-	-
k__Fungi;p__Ascomycota;c__Laboulbeniomycetes;o__unidentified;f__unidentified;g__unidentified;s__unidentified	0	-	0	-	-	0.6	1.34164	0	-	0.423711		Exclusive 2023	Exclusive conventional	-	-	-
k__Fungi;p__Ascomycota;c__Lecanoromycetes;o__Ostropales;f__Stictidaceae;g__Cyanodermella;s__Cyanodermella_viridula	0	-	0	-	-	0.4	0.894427	0	-	0.423711		Exclusive 2023	Exclusive conventional	Endophyte-Undefined Saprotroph-|Wood Saprotroph|	Probable	Tedersoo L, et al. 2014. Science 346:e1256688 ((https://doi.org/10.1126/science.1256688)); Põlme S, et al. 2020. Fungal Diversity 105:1-16 ((https://doi.org/10.1007/s13225-020-00466-2))
k__Fungi;p__Ascomycota;c__Leotiomycetes	0	-	0	-	-	0	-	9.2	18.4017	0.0349831	significant differences in 2023	Exclusive 2023	Exclusive organic	-	-	-
k__Fungi;p__Ascomycota;c__Leotiomycetes;o__Erysiphales;f__Erysiphaceae	0	-	0	-	-	0.4	0.894427	6.4	5.50454	0.0449086	significant differences in 2023	Exclusive 2023		-	-	-
k__Fungi;p__Ascomycota;c__Leotiomycetes;o__Erysiphales;f__Erysiphaceae;g__Erysiphe	0	-	0	-	-	1.4	3.1305	0	-	0.423711		Exclusive 2023	Exclusive conventional	Plant Pathogen	Probable	Cannon PF, Kirk PM. 2007. Fungal Families of the World. CAB International, Cambridge (ISBN: 978-0851998275)
k__Fungi;p__Ascomycota;c__Leotiomycetes;o__Helotiales	0	-	1.125	2.18606	0.000416517	0	-	4.7	13.7919	0.00616598	significant differences both years	Core	Exclusive organic	-	-	-
k__Fungi;p__Ascomycota;c__Leotiomycetes;o__Helotiales;f__Dermateaceae;g__Laetinaevia;s__unidentified	0	-	3.8	5.21536	0.179712	0	-	0	-	-		Exclusive 2022	Exclusive organic	|Plant Saprotroph|	Probable	Põlme S, et al. 2020. Fungal Diversity 105:1-16 ((https://doi.org/10.1007/s13225-020-00466-2))
k__Fungi;p__Ascomycota;c__Leotiomycetes;o__Helotiales;f__Helotiaceae	0	-	0.2	0.447214	0.423711	0	-	0	-	-		Exclusive 2022	Exclusive organic	-	-	-
k__Fungi;p__Ascomycota;c__Leotiomycetes;o__Helotiales;f__Helotiaceae;g__Articulospora	0	-	0.1	0.316228	0.36812	0	-	7	18.3121	0.168078		Core	Exclusive organic	Ectomycorrhizal-Fungal Parasite-Plant Pathogen-Wood Saprotroph	Probable	Cannon PF, Kirk PM. 2007. Fungal Families of the World. CAB International, Cambridge (ISBN: 978-0851998275)
k__Fungi;p__Ascomycota;c__Leotiomycetes;o__Helotiales;f__Helotiaceae;g__Meliniomyces;s__unidentified	0	-	0	-	-	1.4	2.07364	0	-	0.0707011		Exclusive 2023	Exclusive conventional	Ectomycorrhizal-|Endophyte|-Ericoid Mycorrhizal-Orchid Mycorrhizal-Plant Saprotroph-Undefined Saprotroph	Probable	Tedersoo L, et al. 2014. Science 346:e1256688 ((https://doi.org/10.1126/science.1256688)); Põlme S, et al. 2020. Fungal Diversity 105:1-16 ((https://doi.org/10.1007/s13225-020-00466-2))
k__Fungi;p__Ascomycota;c__Leotiomycetes;o__Helotiales;f__Helotiaceae;g__Tetracladium	0	-	0	-	-	0	-	2.8	6.26099	0.423711		Exclusive 2023	Exclusive organic	Ectomycorrhizal-Fungal Parasite-Plant Pathogen-Wood Saprotroph	Probable	Cannon PF, Kirk PM. 2007. Fungal Families of the World. CAB International, Cambridge (ISBN: 978-0851998275)
k__Fungi;p__Ascomycota;c__Leotiomycetes;o__Helotiales;f__Helotiaceae;g__Tetracladium;s__Tetracladium_furcatum	0	-	2	2.12132	0.0720057	0	-	0	-	-		Exclusive 2022	Exclusive organic	|Plant Saprotroph|-Undefined Saprotroph	Probable	Tedersoo L, et al. 2014. Science 346:e1256688 ((https://doi.org/10.1126/science.1256688)); Põlme S, et al. 2020. Fungal Diversity 105:1-16 ((https://doi.org/10.1007/s13225-020-00466-2))
k__Fungi;p__Ascomycota;c__Leotiomycetes;o__Helotiales;f__Helotiaceae;g__Tetracladium;s__Tetracladium_marchalianum	0	-	2.55	7.52172	0.080631	0	-	8	12.9818	0.00208508	significant differences in 2023	Core	Exclusive organic	|Plant Saprotroph|-Undefined Saprotroph	Probable	Tedersoo L, et al. 2014. Science 346:e1256688 ((https://doi.org/10.1126/science.1256688)); Põlme S, et al. 2020. Fungal Diversity 105:1-16 ((https://doi.org/10.1007/s13225-020-00466-2))
k__Fungi;p__Ascomycota;c__Leotiomycetes;o__Helotiales;f__Helotiaceae;g__Tetracladium;s__unidentified	0	-	4.05	7.25095	0.00452775	0	-	4.65	9.47726	0.0197815	significant differences both years	Core	Exclusive organic	|Plant Saprotroph|-Undefined Saprotroph	Probable	Tedersoo L, et al. 2014. Science 346:e1256688 ((https://doi.org/10.1126/science.1256688)); Põlme S, et al. 2020. Fungal Diversity 105:1-16 ((https://doi.org/10.1007/s13225-020-00466-2))
k__Fungi;p__Ascomycota;c__Leotiomycetes;o__Helotiales;f__Helotiales_fam_Incertae_sedis	0	-	3	6.7082	0.423711	0	-	0	-	-		Exclusive 2022	Exclusive organic	-	-	-
k__Fungi;p__Ascomycota;c__Leotiomycetes;o__Helotiales;f__Helotiales_fam_Incertae_sedis;g__Cadophora;s__Cadophora_luteo-olivacea	0	-	0.2	0.447214	0.423711	0	-	0	-	-		Exclusive 2022	Exclusive organic	Ectomycorrhizal-Endophyte-Plant Pathogen-|Plant Saprotroph|	Highly Probable	Tedersoo L, et al. 2010. Mycorrhiza 20:217-263 ((https://doi.org/10.1007/s00572-009-0274-x)); Newsham KK. 2011. New Phytologist 190:783-793 ((https://doi.org/10.1111/j.1469-8137.2010.03611.x)) (as DSE); Põlme S, et al. 2020. Fungal Diversity 105:1-16 ((https://doi.org/10.1007/s13225-020-00466-2))
k__Fungi;p__Ascomycota;c__Leotiomycetes;o__Helotiales;f__Helotiales_fam_Incertae_sedis;g__Leohumicola;s__unidentified	0	-	0.4	0.894427	0.423711	0	-	0	-	-		Exclusive 2022	Exclusive organic	Endophyte-Ericoid Mycorrhizal-|Undefined Saprotroph|	Probable	Tedersoo L, et al. 2014. Science 346:e1256688 ((https://doi.org/10.1126/science.1256688)); Põlme S, et al. 2020. Fungal Diversity 105:1-16 ((https://doi.org/10.1007/s13225-020-00466-2))
k__Fungi;p__Ascomycota;c__Leotiomycetes;o__Helotiales;f__Helotiales_fam_Incertae_sedis;g__unidentified;s__unidentified	0	-	6.8	9.41807	0.179712	0	-	0	-	-		Exclusive 2022	Exclusive organic	-	-	-
k__Fungi;p__Ascomycota;c__Leotiomycetes;o__Helotiales;f__Hyaloscyphaceae	0	-	0	-	-	0	-	3.2	7.15542	0.423711		Exclusive 2023	Exclusive organic	-	-	-
k__Fungi;p__Ascomycota;c__Leotiomycetes;o__Helotiales;f__Hyaloscyphaceae;g__Cistella;s__unidentified	0	-	0.233333	0.971431	0.160802	0	-	3.96667	8.61628	0.00136964	significant differences in 2023	Core	Exclusive organic	Endophyte-Plant Saprotroph-Undefined Saprotroph-|Wood Saprotroph|	Probable	Tedersoo L, et al. 2014. Science 346:e1256688 ((https://doi.org/10.1126/science.1256688)); Põlme S, et al. 2020. Fungal Diversity 105:1-16 ((https://doi.org/10.1007/s13225-020-00466-2))
k__Fungi;p__Ascomycota;c__Leotiomycetes;o__Helotiales;f__Hyaloscyphaceae;g__Clathrosphaerina;s__Clathrosphaerina_zalewskii	0	-	0	-	-	0	-	0.2	0.447214	0.423711		Exclusive 2023	Exclusive organic	|Plant Saprotroph|-Undefined Saprotroph	Probable	Esslinger TL. 2014. North Dakota State University ((http://www.ndsu.edu/pubweb/~esslinge/chcklst/chcklst7.htm)); Põlme S, et al. 2020. Fungal Diversity 105:1-16 ((https://doi.org/10.1007/s13225-020-00466-2))
k__Fungi;p__Ascomycota;c__Leotiomycetes;o__Helotiales;f__Hyaloscyphaceae;g__Hyaloscypha	0	-	0	-	-	0.6	1.34164	0	-	0.423711		Exclusive 2023	Exclusive conventional	Plant Saprotroph-Wood Saprotroph	Probable	Cannon PF, Kirk PM. 2007. Fungal Families of the World. CAB International, Cambridge (ISBN: 978-0851998275)
k__Fungi;p__Ascomycota;c__Leotiomycetes;o__Helotiales;f__Leotiaceae;g__Neobulgaria;s__Neobulgaria_pura	0	-	1.2	2.68328	0.423711	0	-	0	-	-		Exclusive 2022	Exclusive organic	Undefined Saprotroph-|Wood Saprotroph|	Probable	Tedersoo L, et al. 2014. Science 346:e1256688 ((https://doi.org/10.1126/science.1256688)); Põlme S, et al. 2020. Fungal Diversity 105:1-16 ((https://doi.org/10.1007/s13225-020-00466-2))
k__Fungi;p__Ascomycota;c__Leotiomycetes;o__Helotiales;f__Sclerotiniaceae	0.4	0.894427	0	-	0.423711	0.8	1.78885	2	2.82843	0.518605		Core		-	-	-
k__Fungi;p__Ascomycota;c__Leotiomycetes;o__Helotiales;f__Sclerotiniaceae;g__Clarireedia;s__Clarireedia_bennettii	0	-	0.2	0.447214	0.423711	0	-	0	-	-		Exclusive 2022	Exclusive organic	|Plant Pathogen|	Probable	Catalina S-S, et al. 2018. Fungal Biology 122:761-773 ((https://doi.org/10.1016/j.funbio.2018.04.004)); Põlme S, et al. 2020. Fungal Diversity 105:1-16 ((https://doi.org/10.1007/s13225-020-00466-2))
k__Fungi;p__Ascomycota;c__Leotiomycetes;o__Helotiales;f__unidentified;g__unidentified;s__unidentified	0.2	0.447214	0	-	0.423711	0	-	0	-	-		Exclusive 2022	Exclusive conventional	-	-	-
k__Fungi;p__Ascomycota;c__Leotiomycetes;o__Helotiales;f__Vibrisseaceae;g__Phialocephala;s__Phialocephala_humicola	0	-	1	2.23607	0.423711	0	-	0	-	-		Exclusive 2022	Exclusive organic	Endophyte-|Undefined Saprotroph|	Highly Probable	Newsham KK. 2011. New Phytologist 190:783-793 ((https://doi.org/10.1111/j.1469-8137.2010.03611.x)) (as dark septate root endophytes); Põlme S, et al. 2020. Fungal Diversity 105:1-16 ((https://doi.org/10.1007/s13225-020-00466-2))
k__Fungi;p__Ascomycota;c__Leotiomycetes;o__Thelebolales;f__Pseudeurotiaceae	0.1	0.316228	0	-	0.36812	4.2	9.40213	0	-	0.0775833		Core	Exclusive conventional	-	-	-
k__Fungi;p__Ascomycota;c__Leotiomycetes;o__Thelebolales;f__Pseudeurotiaceae;g__Pseudeurotium	4.8	8.48266	2.2	5.20256	0.375955	3.2	6.40833	0.3	0.948683	0.233906		Core		Plant Saprotroph-Wood Saprotroph	Probable	Cannon PF, Kirk PM. 2007. Fungal Families of the World. CAB International, Cambridge (ISBN: 978-0851998275)
k__Fungi;p__Ascomycota;c__Leotiomycetes;o__Thelebolales;f__Pseudeurotiaceae;g__Pseudeurotium;s__Pseudeurotium_hygrophilum	4.6	4.03733	0	-	0.00749496	0	-	0	-	-	significant differences in 2022	Exclusive 2022	Exclusive conventional	|Dung Saprotroph|-Undefined Saprotroph	Probable	Tedersoo L, et al. 2014. Science 346:e1256688 ((https://doi.org/10.1126/science.1256688)); Põlme S, et al. 2020. Fungal Diversity 105:1-16 ((https://doi.org/10.1007/s13225-020-00466-2))
k__Fungi;p__Ascomycota;c__Leotiomycetes;o__Thelebolales;f__Pseudeurotiaceae;g__Pseudogymnoascus;s__Pseudogymnoascus_roseus	0.2	0.447214	0	-	0.423711	0	-	0	-	-		Exclusive 2022	Exclusive conventional	Animal Pathogen-|Undefined Saprotroph|	Possible	Minnis AM, Lindner DL. 2013. Fungal Biology 117:638-649 ((https://doi.org/10.1016/j.funbio.2013.07.001)); Tedersoo L, et al. 2014. Science 346:e1256688 ((https://doi.org/10.1126/science.1256688)); Põlme S, et al. 2020. Fungal Diversity 105:1-16 ((https://doi.org/10.1007/s13225-020-00466-2))
k__Fungi;p__Ascomycota;c__Leotiomycetes;o__Thelebolales;f__Pseudeurotiaceae;g__Pseudogymnoascus;s__unidentified	2.4	5.36656	0	-	0.423711	5	11.1803	0	-	0.423711		Core	Exclusive conventional	Animal Pathogen-|Undefined Saprotroph|	Possible	Minnis AM, Lindner DL. 2013. Fungal Biology 117:638-649 ((https://doi.org/10.1016/j.funbio.2013.07.001)); Tedersoo L, et al. 2014. Science 346:e1256688 ((https://doi.org/10.1126/science.1256688)); Põlme S, et al. 2020. Fungal Diversity 105:1-16 ((https://doi.org/10.1007/s13225-020-00466-2))
k__Fungi;p__Ascomycota;c__Orbiliomycetes;o__Orbiliales;f__Orbiliaceae	9.3	33.391	2.5	7.04497	0.822246	0.25	0.910465	0.4	1.78885	0.614695		Core		-	-	-
k__Fungi;p__Ascomycota;c__Orbiliomycetes;o__Orbiliales;f__Orbiliaceae;g__Arthrobotrys;s__Arthrobotrys_conoides	0	-	0.2	0.447214	0.423711	0	-	0	-	-		Exclusive 2022	Exclusive organic	|Animal Parasite|-Dung Saprotroph-Nematophagous-Wood Saprotroph	Probable	Seifert KA, Kendrick WB, Murase G. 1983. A Key to Hyphomycetes on Dung. University of Waterloo Press, Waterloo; Tedersoo L, et al. 2014. Science 346:e1256688 ((https://doi.org/10.1126/science.1256688)); Yang C-T, et al. 2020. Proceedings of the National Academy of Sciences 117:6762-6770 ((https://doi.org/10.1073/pnas.1919726117))
k__Fungi;p__Ascomycota;c__Orbiliomycetes;o__Orbiliales;f__Orbiliaceae;g__Arthrobotrys;s__Arthrobotrys_dactyloides	0	-	0	-	-	0	-	0.8	1.78885	0.423711		Exclusive 2023	Exclusive organic	|Animal Parasite|-Dung Saprotroph-Nematophagous-Wood Saprotroph	Probable	Seifert KA, Kendrick WB, Murase G. 1983. A Key to Hyphomycetes on Dung. University of Waterloo Press, Waterloo; Tedersoo L, et al. 2014. Science 346:e1256688 ((https://doi.org/10.1126/science.1256688)); Yang C-T, et al. 2020. Proceedings of the National Academy of Sciences 117:6762-6770 ((https://doi.org/10.1073/pnas.1919726117))
k__Fungi;p__Ascomycota;c__Orbiliomycetes;o__Orbiliales;f__Orbiliaceae;g__Arthrobotrys;s__Arthrobotrys_oligospora	0.7	1.49443	0	-	0.168078	0	-	0	-	-		Exclusive 2022	Exclusive conventional	|Animal Parasite|-Dung Saprotroph-Nematophagous-Wood Saprotroph	Probable	Seifert KA, Kendrick WB, Murase G. 1983. A Key to Hyphomycetes on Dung. University of Waterloo Press, Waterloo; Tedersoo L, et al. 2014. Science 346:e1256688 ((https://doi.org/10.1126/science.1256688)); Yang C-T, et al. 2020. Proceedings of the National Academy of Sciences 117:6762-6770 ((https://doi.org/10.1073/pnas.1919726117))
k__Fungi;p__Ascomycota;c__Orbiliomycetes;o__Orbiliales;f__Orbiliaceae;g__Dactylaria;s__Dactylaria_dimorphospora	0	-	1.7	3.83116	0.0778725	0	-	4.6	7.47143	0.0778725		Core	Exclusive organic	|Animal Parasite|-Plant Pathogen-Wood Saprotroph	Probable	Põlme S, et al. 2020. Fungal Diversity 105:1-16 ((https://doi.org/10.1007/s13225-020-00466-2)); The American Phytopathological Society Common Names of Plant Diseases ((http://www.apsnet.org/publications/commonnames/Pages/default.aspx))
k__Fungi;p__Ascomycota;c__Orbiliomycetes;o__Orbiliales;f__Orbiliaceae;g__Dactylella;s__Dactylella_arnaudii	0	-	0	-	-	0	-	0.8	1.78885	0.423711		Exclusive 2023	Exclusive organic	Plant Saprotroph-Undefined Saprotroph-|Wood Saprotroph|	Probable	Tedersoo L, et al. 2014. Science 346:e1256688 ((https://doi.org/10.1126/science.1256688)); Põlme S, et al. 2020. Fungal Diversity 105:1-16 ((https://doi.org/10.1007/s13225-020-00466-2))
k__Fungi;p__Ascomycota;c__Orbiliomycetes;o__Orbiliales;f__Orbiliaceae;g__Dactylella;s__Dactylella_leptospora	0	-	0	-	-	1.2	2.68328	0	-	0.423711		Exclusive 2023	Exclusive conventional	Plant Saprotroph-Undefined Saprotroph-|Wood Saprotroph|	Probable	Tedersoo L, et al. 2014. Science 346:e1256688 ((https://doi.org/10.1126/science.1256688)); Põlme S, et al. 2020. Fungal Diversity 105:1-16 ((https://doi.org/10.1007/s13225-020-00466-2))
k__Fungi;p__Ascomycota;c__Orbiliomycetes;o__Orbiliales;f__Orbiliaceae;g__Dactylellina;s__Dactylellina_haptotyla	0	-	0.2	0.447214	0.423711	0	-	0	-	-		Exclusive 2022	Exclusive organic	|Animal Parasite|-Undefined Saprotroph-Wood Saprotroph	Probable	Tedersoo L, et al. 2014. Science 346:e1256688 ((https://doi.org/10.1126/science.1256688)); Põlme S, et al. 2020. Fungal Diversity 105:1-16 ((https://doi.org/10.1007/s13225-020-00466-2))
k__Fungi;p__Ascomycota;c__Orbiliomycetes;o__Orbiliales;f__Orbiliaceae;g__Duddingtonia;s__Duddingtonia_flagrans	0	-	0	-	-	0	-	0.4	0.894427	0.423711		Exclusive 2023	Exclusive organic	|Animal Parasite|-Undefined Saprotroph-Wood Saprotroph	Probable	Tedersoo L, et al. 2014. Science 346:e1256688 ((https://doi.org/10.1126/science.1256688)); Põlme S, et al. 2020. Fungal Diversity 105:1-16 ((https://doi.org/10.1007/s13225-020-00466-2))
k__Fungi;p__Ascomycota;c__Orbiliomycetes;o__Orbiliales;f__Orbiliaceae;g__unidentified;s__unidentified	0	-	2	4.47214	0.423711	0	-	0	-	-		Exclusive 2022	Exclusive organic	Wood Saprotroph	Probable	Cannon PF, Kirk PM. 2007. Fungal Families of the World. CAB International, Cambridge (ISBN: 978-0851998275)
k__Fungi;p__Ascomycota;c__Orbiliomycetes;o__Orbiliales;f__Orbiliales_fam_Incertae_sedis;g__Microdochiella;s__Microdochiella_fusarioides	0	-	0	-	-	0	-	0.2	0.447214	0.423711		Exclusive 2023	Exclusive organic	Oospore Parasite-Plant Saprotroph-|Undefined Pathogen|	Probable	Põlme S, et al. 2020. Fungal Diversity 105:1-16 ((https://doi.org/10.1007/s13225-020-00466-2))
k__Fungi;p__Ascomycota;c__Orbiliomycetes;o__Orbiliales;f__Orbiliales_fam_Incertae_sedis;g__Vermispora;s__Vermispora_fusarina	1.9	5.66569	1.1	3.47851	0.584249	0.3	0.948683	3.5	5.93015	0.122608		Core		|Animal Parasite|-Nematophagous-Oospore Parasite-Wood Saprotroph	Probable	Põlme S, et al. 2020. Fungal Diversity 105:1-16 ((https://doi.org/10.1007/s13225-020-00466-2))
k__Fungi;p__Ascomycota;c__Orbiliomycetes;o__Orbiliales;f__Orbiliales_fam_Incertae_sedis;g__Vermispora;s__Vermispora_spermatophaga	1.2	2.68328	0	-	0.423711	0	-	0	-	-		Exclusive 2022	Exclusive conventional	|Animal Parasite|-Nematophagous-Oospore Parasite-Wood Saprotroph	Probable	Põlme S, et al. 2020. Fungal Diversity 105:1-16 ((https://doi.org/10.1007/s13225-020-00466-2))
k__Fungi;p__Ascomycota;c__Orbiliomycetes;o__Orbiliales;f__unidentified;g__unidentified;s__unidentified	0.1	0.402578	3.26667	7.49682	0.0524254	0	-	0.233333	1.27802	0.333711		Core		-	-	-
k__Fungi;p__Ascomycota;c__Pezizomycetes;o__Pezizales	0.6	1.26491	0	-	0.167489	0	-	0	-	-		Exclusive 2022	Exclusive conventional	-	-	-
k__Fungi;p__Ascomycota;c__Pezizomycetes;o__Pezizales;f__Ascobolaceae	0	-	1.9	4.5326	0.168078	0	-	0	-	-		Exclusive 2022	Exclusive organic	-	-	-
k__Fungi;p__Ascomycota;c__Pezizomycetes;o__Pezizales;f__Ascobolaceae;g__Ascobolus;s__unidentified	0.975	2.18957	24.8	71.0894	1	0.625	3.64226	1.625	7.91198	0.638251		Core		Dung Saprotroph-|Plant Saprotroph|-Wood Saprotroph	Probable	Duncan CG, Eslyn WE. 1966. Mycologia 58:642-645 ((https://doi.org/10.2307/3757045)); Bell A. 1983. Dung Fungi: An Illustrated Guide to Coprophilous Fungi in New Zealand. Victoria University Press, Wellington (ISBN: 978-0864730015); Tedersoo L, et al. 2014. Science 346:e1256688 ((https://doi.org/10.1126/science.1256688)); Põlme S, et al. 2020. Fungal Diversity 105:1-16 ((https://doi.org/10.1007/s1…
k__Fungi;p__Ascomycota;c__Pezizomycetes;o__Pezizales;f__Pezizaceae	1.8	3.49285	0	-	0.179712	0	-	0	-	-		Exclusive 2022	Exclusive conventional	-	-	-
k__Fungi;p__Ascomycota;c__Pezizomycetes;o__Pezizales;f__Pezizaceae;g__Chromelosporium;s__Chromelosporium_macrospermum	0	-	0	-	-	0.4	0.894427	0	-	0.423711		Exclusive 2023	Exclusive conventional	Ectomycorrhizal-|Undefined Saprotroph|	Possible	Esslinger TL. 2014. North Dakota State University ((http://www.ndsu.edu/pubweb/~esslinge/chcklst/chcklst7.htm)); Põlme S, et al. 2020. Fungal Diversity 105:1-16 ((https://doi.org/10.1007/s13225-020-00466-2))
k__Fungi;p__Ascomycota;c__Pezizomycetes;o__Pezizales;f__Pezizaceae;g__Peziza;s__Peziza_domiciliana	0.4	0.894427	0	-	0.423711	0	-	0	-	-		Exclusive 2022	Exclusive conventional	Dung Saprotroph-Ectomycorrhizal-Endophyte-Plant Saprotroph-|Undefined Saprotroph|	Possible	Cannon PF, Kirk PM. 2007. Fungal Families of the World. CAB International, Cambridge (ISBN: 978-0851998275); Rinaldi AC, et al. 2008. Fungal Diversity 33:1-45 ((http://www.fungaldiversity.org/fdp/sfdp/33-1.pdf)); Tedersoo L, et al. 2010. Mycorrhiza 20:217-263 ((https://doi.org/10.1007/s00572-009-0274-x)) (pro parte); Põlme S, et al. 2020. Fungal Diversity 105:1-16 ((https://doi.org/10.1007/s13225…
k__Fungi;p__Ascomycota;c__Pezizomycetes;o__Pezizales;f__Pezizales_fam_Incertae_sedis;g__Trichobolus;s__Trichobolus_zukalii	0	-	0	-	-	0	-	20	44.7214	0.423711		Exclusive 2023	Exclusive organic	|Dung Saprotroph|	Highly Probable	Bills GF, et al. 2013. Current Opinion in Microbiology 16:549-565 ((https://doi.org/10.1016/j.mib.2013.08.001)); Põlme S, et al. 2020. Fungal Diversity 105:1-16 ((https://doi.org/10.1007/s13225-020-00466-2))
k__Fungi;p__Ascomycota;c__Pezizomycetes;o__Pezizales;f__Pyronemataceae	0.15	0.67082	0	-	0.342112	6.65	16.4454	1.9	6.28197	0.87692		Core		-	-	-
k__Fungi;p__Ascomycota;c__Pezizomycetes;o__Pezizales;f__Pyronemataceae;g__Boubovia;s__unidentified	0	-	1	2.23607	0.423711	0	-	0	-	-		Exclusive 2022	Exclusive organic	Endophyte-|Undefined Saprotroph|	Probable	Põlme S, et al. 2020. Fungal Diversity 105:1-16 ((https://doi.org/10.1007/s13225-020-00466-2))
k__Fungi;p__Ascomycota;c__Pezizomycetes;o__Pezizales;f__Pyronemataceae;g__Byssonectria;s__Byssonectria_deformis	0	-	0	-	-	0	-	3.8	6.49615	0.179712		Exclusive 2023	Exclusive organic	Dung Saprotroph-|Plant Saprotroph|-Undefined Saprotroph	Probable	Tedersoo L, et al. 2014. Science 346:e1256688 ((https://doi.org/10.1126/science.1256688)); Põlme S, et al. 2020. Fungal Diversity 105:1-16 ((https://doi.org/10.1007/s13225-020-00466-2))
k__Fungi;p__Ascomycota;c__Pezizomycetes;o__Pezizales;f__Pyronemataceae;g__Cheilymenia	2.4	5.62139	0	-	0.0775833	1.6	3.65756	0	-	0.168078		Core	Exclusive conventional	Dung Saprotroph-Ectomycorrhizal-Soil Saprotroph-Wood Saprotroph	Possible	Cannon PF, Kirk PM. 2007. Fungal Families of the World. CAB International, Cambridge (ISBN: 978-0851998275)
k__Fungi;p__Ascomycota;c__Pezizomycetes;o__Pezizales;f__Pyronemataceae;g__Cheilymenia;s__Cheilymenia_stercorea	0.4	0.894427	0	-	0.423711	0	-	0.8	1.78885	0.423711		Core		Dung Saprotroph-|Plant Saprotroph|-Undefined Saprotroph	Highly Probable	Bills GF, et al. 2013. Current Opinion in Microbiology 16:549-565 ((https://doi.org/10.1016/j.mib.2013.08.001)); Tedersoo L, et al. 2014. Science 346:e1256688 ((https://doi.org/10.1126/science.1256688)); Põlme S, et al. 2020. Fungal Diversity 105:1-16 ((https://doi.org/10.1007/s13225-020-00466-2))
k__Fungi;p__Ascomycota;c__Pezizomycetes;o__Pezizales;f__Pyronemataceae;g__Geopora;s__unidentified	0	-	6.3	17.2952	0.168078	0	-	0	-	-		Exclusive 2022	Exclusive organic	|Ectomycorrhizal|	Highly Probable	Rinaldi AC, et al. 2008. Fungal Diversity 33:1-45 ((http://www.fungaldiversity.org/fdp/sfdp/33-1.pdf)); Tedersoo L, et al. 2010. Mycorrhiza 20:217-263 ((https://doi.org/10.1007/s00572-009-0274-x)); Põlme S, et al. 2020. Fungal Diversity 105:1-16 ((https://doi.org/10.1007/s13225-020-00466-2)); http://mycorrhizas.info/ecmf.html ((http://mycorrhizas.info/ecmf.html))
k__Fungi;p__Ascomycota;c__Pezizomycetes;o__Pezizales;f__Pyronemataceae;g__Lasiobolidium;s__Lasiobolidium_orbiculoides	7.6	8.20366	0	-	0.0253699	9.6	9.5289	86.6	94.3255	0.116074	significant differences in 2022	Core		|Dung Saprotroph|-Endophyte-Undefined Saprotroph	Highly Probable	Bills GF, et al. 2013. Current Opinion in Microbiology 16:549-565 ((https://doi.org/10.1016/j.mib.2013.08.001)); Tedersoo L, et al. 2014. Science 346:e1256688 ((https://doi.org/10.1126/science.1256688)); Põlme S, et al. 2020. Fungal Diversity 105:1-16 ((https://doi.org/10.1007/s13225-020-00466-2))
k__Fungi;p__Ascomycota;c__Pezizomycetes;o__Pezizales;f__Pyronemataceae;g__Paratricharina;s__unidentified	0	-	11.6	24.8355	0.179712	0	-	0	-	-		Exclusive 2022	Exclusive organic	|Undefined Saprotroph|	Probable	Põlme S, et al. 2020. Fungal Diversity 105:1-16 ((https://doi.org/10.1007/s13225-020-00466-2))
k__Fungi;p__Ascomycota;c__Pezizomycetes;o__Pezizales;f__Pyronemataceae;g__Paurocotylis;s__unidentified	0	-	0	-	-	0	-	0.4	0.894427	0.423711		Exclusive 2023	Exclusive organic	Ectomycorrhizal-|Undefined Saprotroph|	Possible	Rinaldi AC, et al. 2008. Fungal Diversity 33:1-45 ((http://www.fungaldiversity.org/fdp/sfdp/33-1.pdf)) (as ECM); Tedersoo L, et al. 2010. Mycorrhiza 20:217-263 ((https://doi.org/10.1007/s00572-009-0274-x)) (as not ECM); Põlme S, et al. 2020. Fungal Diversity 105:1-16 ((https://doi.org/10.1007/s13225-020-00466-2))
k__Fungi;p__Ascomycota;c__Pezizomycetes;o__Pezizales;f__Pyronemataceae;g__Pseudaleuria;s__unidentified	142.5	278.446	18.2	47.5951	0.341312	25.6	68.1896	12.6	20.1119	0.721363		Core		Ectomycorrhizal-|Undefined Saprotroph|	Possible	Rinaldi AC, et al. 2008. Fungal Diversity 33:1-45 ((http://www.fungaldiversity.org/fdp/sfdp/33-1.pdf)) (as ECM); Tedersoo L, et al. 2010. Mycorrhiza 20:217-263 ((https://doi.org/10.1007/s00572-009-0274-x)) (as not ECM); Põlme S, et al. 2020. Fungal Diversity 105:1-16 ((https://doi.org/10.1007/s13225-020-00466-2))
k__Fungi;p__Ascomycota;c__Pezizomycetes;o__Pezizales;f__Pyronemataceae;g__Pulvinula;s__unidentified	0	-	0.4	1.26491	0.36812	0	-	0.4	1.26491	0.36812		Core	Exclusive organic	|Ectomycorrhizal|-Undefined Saprotroph	Possible	Rinaldi AC, et al. 2008. Fungal Diversity 33:1-45 ((http://www.fungaldiversity.org/fdp/sfdp/33-1.pdf)); Tedersoo L, et al. 2010. Mycorrhiza 20:217-263 ((https://doi.org/10.1007/s00572-009-0274-x)) (pro parte); Põlme S, et al. 2020. Fungal Diversity 105:1-16 ((https://doi.org/10.1007/s13225-020-00466-2)); http://mycorrhizas.info/ecmf.html ((http://mycorrhizas.info/ecmf.html))
k__Fungi;p__Ascomycota;c__Pezizomycetes;o__Pezizales;f__Pyronemataceae;g__Scutellinia	0	-	1.1	2.33095	0.168078	0	-	0	-	-		Exclusive 2022	Exclusive organic	Dung Saprotroph-Ectomycorrhizal-Soil Saprotroph-Wood Saprotroph	Possible	Cannon PF, Kirk PM. 2007. Fungal Families of the World. CAB International, Cambridge (ISBN: 978-0851998275)
k__Fungi;p__Ascomycota;c__Pezizomycetes;o__Pezizales;f__Pyronemataceae;g__Scutellinia;s__unidentified	21	63.389	0.48	2.20076	0.176778	4.48	11.136	0.6	2.06155	0.56237		Core		Undefined Saprotroph-|Wood Saprotroph|	Probable	Tedersoo L, et al. 2014. Science 346:e1256688 ((https://doi.org/10.1126/science.1256688)); Põlme S, et al. 2020. Fungal Diversity 105:1-16 ((https://doi.org/10.1007/s13225-020-00466-2))
k__Fungi;p__Ascomycota;c__Pezizomycetes;o__Pezizales;f__Pyronemataceae;g__Smardaea;s__unidentified	0	-	0	-	-	1.8	4.02492	0	-	0.423711		Exclusive 2023	Exclusive conventional	Endophyte-|Undefined Saprotroph|	Probable	Tedersoo L, et al. 2014. Science 346:e1256688 ((https://doi.org/10.1126/science.1256688)); Põlme S, et al. 2020. Fungal Diversity 105:1-16 ((https://doi.org/10.1007/s13225-020-00466-2))
k__Fungi;p__Ascomycota;c__Pezizomycetes;o__Pezizales;f__Pyronemataceae;g__unidentified;s__unidentified	0.08	0.4	0.88	3.50381	0.540049	1.12	4.4658	0.76	2.0672	0.711497		Core		Dung Saprotroph-Ectomycorrhizal-Soil Saprotroph-Wood Saprotroph	Possible	Cannon PF, Kirk PM. 2007. Fungal Families of the World. CAB International, Cambridge (ISBN: 978-0851998275)
k__Fungi;p__Ascomycota;c__Pezizomycetes;o__unidentified;f__unidentified;g__unidentified;s__unidentified	0	-	8.8	14.7377	0.179712	0	-	0	-	-		Exclusive 2022	Exclusive organic	-	-	-
k__Fungi;p__Ascomycota;c__Pezizomycotina_cls_Incertae_sedis;o__Pezizomycotina_ord_Incertae_sedis;f__Pezizomycotina_fam_Incertae_sedis;g__Ciliophora;s__unidentified	0.308772	1.61945	0.694737	2.5977	0.0172851	0.807018	3.11085	0.277193	2.34002	0.00278984	significant differences both years	Core		-	-	-
k__Fungi;p__Ascomycota;c__Pezizomycotina_cls_Incertae_sedis;o__Pezizomycotina_ord_Incertae_sedis;f__Pezizomycotina_fam_Incertae_sedis;g__Isthmolongispora;s__unidentified	0	-	2.6	5.81378	0.423711	0	-	0	-	-		Exclusive 2022	Exclusive organic	|Plant Saprotroph|	Probable	Põlme S, et al. 2020. Fungal Diversity 105:1-16 ((https://doi.org/10.1007/s13225-020-00466-2))
k__Fungi;p__Ascomycota;c__Pezizomycotina_cls_Incertae_sedis;o__Pezizomycotina_ord_Incertae_sedis;f__Pezizomycotina_fam_Incertae_sedis;g__Triscelophorus;s__unidentified	0.0666667	0.258199	1.2	2.67795	0.261466	0	-	0.933333	1.66762	0.0381677	significant differences in 2023	Core		|Endophyte|-Plant Saprotroph	Highly Probable	Costa IPMW, et al. 2012. Mycotaxon 119:e26 ((http://mycotaxon.com/resources/checklists/costa_v119_checklist.pdf)); Põlme S, et al. 2020. Fungal Diversity 105:1-16 ((https://doi.org/10.1007/s13225-020-00466-2))
k__Fungi;p__Ascomycota;c__Saccharomycetes;o__Saccharomycetales;f__Debaryomycetaceae;g__Schwanniomyces	0	-	0.4	0.894427	0.423711	0	-	0	-	-		Exclusive 2022	Exclusive organic	Undefined Saprotroph	Possible	Sterkenburg E, et al. 2015. New Phytologist 207:1145-1158 ((https://doi.org/10.1111/nph.13426))
k__Fungi;p__Ascomycota;c__Saccharomycetes;o__Saccharomycetales;f__Debaryomycetaceae;g__Schwanniomyces;s__Schwanniomyces_occidentalis	2.2	3.34664	21.8	32.8816	1	0	-	0	-	-		Exclusive 2022		|Undefined Saprotroph|	Probable	Põlme S, et al. 2020. Fungal Diversity 105:1-16 ((https://doi.org/10.1007/s13225-020-00466-2))
k__Fungi;p__Ascomycota;c__Saccharomycetes;o__Saccharomycetales;f__Lipomycetaceae;g__Lipomyces	0	-	0	-	-	0	-	2	4.47214	0.423711		Exclusive 2023	Exclusive organic	Undefined Saprotroph	Possible	Sterkenburg E, et al. 2015. New Phytologist 207:1145-1158 ((https://doi.org/10.1111/nph.13426))
k__Fungi;p__Ascomycota;c__Saccharomycetes;o__Saccharomycetales;f__Lipomycetaceae;g__Lipomyces;s__Lipomyces_lipofer	0	-	0	-	-	0	-	1	2.23607	0.423711		Exclusive 2023	Exclusive organic	|Undefined Saprotroph|	Probable	Põlme S, et al. 2020. Fungal Diversity 105:1-16 ((https://doi.org/10.1007/s13225-020-00466-2))
k__Fungi;p__Ascomycota;c__Saccharomycetes;o__Saccharomycetales;f__Lipomycetaceae;g__Lipomyces;s__Lipomyces_starkeyi	4.4	2.88097	18.6	26.2736	0.247706	0.8	1.30384	4.4	7.23187	0.433848		Core		|Undefined Saprotroph|	Probable	Põlme S, et al. 2020. Fungal Diversity 105:1-16 ((https://doi.org/10.1007/s13225-020-00466-2))
k__Fungi;p__Ascomycota;c__Saccharomycetes;o__Saccharomycetales;f__Phaffomycetaceae;g__Cyberlindnera;s__Cyberlindnera_sargentensis	0.1	0.316228	0.3	0.948683	1	0	-	0	-	-		Exclusive 2022		Animal Parasite-|Undefined Saprotroph|	Probable	Põlme S, et al. 2020. Fungal Diversity 105:1-16 ((https://doi.org/10.1007/s13225-020-00466-2))
k__Fungi;p__Ascomycota;c__Saccharomycetes;o__Saccharomycetales;f__Saccharomycetales_fam_Incertae_sedis;g__Candida;s__Candida_subhashii	0.35	1.08942	0	-	0.162587	2.25	4.2162	6	11.5713	0.513548		Core		Animal Pathogen-Endophyte-Endosymbiont-Epiphyte-|Undefined Saprotroph|	Probable	Manolakaki D, et al. 2010. Virulence. 1: 367-375 ((https://doi.org/10.4161/viru.1.5.12796)); Mekbib SB, et al. 2011. Tropical Plant Pathology 36:233-240 ((https://doi.org/10.1590/S1982-56762011000400004)); Põlme S, et al. 2020. Fungal Diversity 105:1-16 ((https://doi.org/10.1007/s13225-020-00466-2))
k__Fungi;p__Ascomycota;c__Saccharomycetes;o__Saccharomycetales;f__Saccharomycetales_fam_Incertae_sedis;g__Candida;s__Candida_vartiovaarae	0	-	1	2.23607	0.423711	0	-	0	-	-		Exclusive 2022	Exclusive organic	Animal Pathogen-Endophyte-Endosymbiont-Epiphyte-|Undefined Saprotroph|	Probable	Manolakaki D, et al. 2010. Virulence. 1: 367-375 ((https://doi.org/10.4161/viru.1.5.12796)); Mekbib SB, et al. 2011. Tropical Plant Pathology 36:233-240 ((https://doi.org/10.1590/S1982-56762011000400004)); Põlme S, et al. 2020. Fungal Diversity 105:1-16 ((https://doi.org/10.1007/s13225-020-00466-2))
k__Fungi;p__Ascomycota;c__Saccharomycetes;o__Saccharomycetales;f__Trichomonascaceae;g__Blastobotrys;s__Blastobotrys_malaysiensis	1.4	1.94936	0.2	0.447214	0.440686	0	-	0	-	-		Exclusive 2022		|Undefined Saprotroph|	Highly Probable	Kunze G, et al. 2014. Biotechnology for Biofuels 7:66 ((https://doi.org/10.1186/1754-6834-7-66)); Põlme S, et al. 2020. Fungal Diversity 105:1-16 ((https://doi.org/10.1007/s13225-020-00466-2))
k__Fungi;p__Ascomycota;c__Sordariomycetes	0.5	2.08673	0.425	1.49916	0.627594	2.25	6.6342	0.5375	2.35433	0.162329		Core		-	-	-
k__Fungi;p__Ascomycota;c__Sordariomycetes;o__Branch06;f__unidentified;g__unidentified;s__unidentified	18.8333	83.3162	7.16667	13.7893	0.209798	12.4333	50.7643	0.333333	1.82574	0.0832283		Core		-	-	-
k__Fungi;p__Ascomycota;c__Sordariomycetes;o__Chaetosphaeriales;f__Chaetosphaeriaceae;g__Chloridium;s__Chloridium_aseptatum	0	-	0	-	-	0	-	1.4	1.94936	0.179712		Exclusive 2023	Exclusive organic	Ectomycorrhizal-Endophyte-Plant Pathogen-|Plant Saprotroph|-Wood Saprotroph	Possible	Duncan CG, Eslyn WE. 1966. Mycologia 58:642-645 ((https://doi.org/10.2307/3757045)); Jumpponen A, Trappe J. 1998. New Phytologist 140:295-310 ((https://doi.org/10.1046/j.1469-8137.1998.00265.x)); Rinaldi AC, et al. 2008. Fungal Diversity 33:1-45 ((http://www.fungaldiversity.org/fdp/sfdp/33-1.pdf)); Tedersoo L, et al. 2014. Science 346:e1256688 ((https://doi.org/10.1126/science.1256688)); Põlme S,…
k__Fungi;p__Ascomycota;c__Sordariomycetes;o__Coniochaetales;f__Coniochaetaceae	0	-	11.2	16.5288	0.0253699	0	-	1.8	2.48998	0.179712	significant differences in 2022	Core	Exclusive organic	-	-	-
k__Fungi;p__Ascomycota;c__Sordariomycetes;o__Coniochaetales;f__Coniochaetaceae;g__Coniochaeta;s__Coniochaeta_fasciculata	1	1	2.6	3.71484	1	0	-	0	-	-		Exclusive 2022		Animal Pathogen-Dung Saprotroph-Endophyte-Lichen Parasite-Plant Pathogen-|Undefined Saprotroph|	Possible	Bell A. 1983. Dung Fungi: An Illustrated Guide to Coprophilous Fungi in New Zealand. Victoria University Press, Wellington (ISBN: 978-0864730015); Damm U, et al. 2010. Persoonia 24:60-80 ((http://doi.org/10.3767/003158510X500705)); Costa IPMW, et al. 2012. Mycotaxon 119:e26 ((http://mycotaxon.com/resources/checklists/costa_v119_checklist.pdf)); Tedersoo L, et al. 2014. Science 346:1256688 ((https…
k__Fungi;p__Ascomycota;c__Sordariomycetes;o__Coniochaetales;f__unidentified;g__unidentified;s__unidentified	0	-	0.4	1.54919	0.350648	0.4	1.54919	0.666667	2.58199	1		Core		-	-	-
k__Fungi;p__Ascomycota;c__Sordariomycetes;o__Diaporthales	0.6	1.34164	0	-	0.423711	0	-	0	-	-		Exclusive 2022	Exclusive conventional	-	-	-
k__Fungi;p__Ascomycota;c__Sordariomycetes;o__Glomerellales;f__Plectosphaerellaceae	0	-	0	-	-	1.2	2.68328	0	-	0.423711		Exclusive 2023	Exclusive conventional	-	-	-
k__Fungi;p__Ascomycota;c__Sordariomycetes;o__Glomerellales;f__Plectosphaerellaceae;g__Chordomyces;s__Chordomyces_antarcticus	0.25	1.11803	0.05	0.223607	1	5.3	11.7029	0.3	1.34164	0.138124		Core		|Undefined Saprotroph|	Probable	Põlme S, et al. 2020. Fungal Diversity 105:1-16 ((https://doi.org/10.1007/s13225-020-00466-2))
k__Fungi;p__Ascomycota;c__Sordariomycetes;o__Glomerellales;f__Plectosphaerellaceae;g__Gibellulopsis	0.133333	0.516398	0	-	0.350648	3.33333	6.9966	0.666667	2.58199	0.261466		Core		Animal Pathogen-Endophyte-Fungal Parasite-Plant Pathogen-Wood Saprotroph	Possible	Duncan CG, Eslyn WE. 1966. Mycologia 58:642-645 ((https://doi.org/10.2307/3757045)); Nilsson T. 1973. Studia Forestalia Suecica 104:1-40 ((https://pub.epsilon.slu.se/5711/)); Worrall JJ, et al. 1997. Mycologia 89:199-219 ((https://doi.org/10.2307/3761073)); Hanada RE, et al. 2010. Fungal Biology 114:901-910 ((https://doi.org/10.1016/j.funbio.2010.08.006)); Del Olmo-Ruiz M, Arnold AE. 2014. Mycolo…
k__Fungi;p__Ascomycota;c__Sordariomycetes;o__Glomerellales;f__Plectosphaerellaceae;g__Gibellulopsis;s__Gibellulopsis_piscis	3.6	6.50385	7	4.06202	0.204501	6.2	5.76194	40.2	16.208	0.0119252	significant differences in 2023	Core		|Plant Pathogen|-Plant Saprotroph	Probable	Tedersoo L, et al. 2014. Science 346:e1256688 ((https://doi.org/10.1126/science.1256688)); Põlme S, et al. 2020. Fungal Diversity 105:1-16 ((https://doi.org/10.1007/s13225-020-00466-2))
k__Fungi;p__Ascomycota;c__Sordariomycetes;o__Glomerellales;f__Plectosphaerellaceae;g__Lectera;s__Lectera_longa	0	-	3.2	4.08656	0.0720057	0	-	12.8	13.1225	0.0248084	significant differences in 2023	Core	Exclusive organic	|Plant Pathogen|	Probable	Tedersoo L, et al. 2014. Science 346:e1256688 ((https://doi.org/10.1126/science.1256688)); Põlme S, et al. 2020. Fungal Diversity 105:1-16 ((https://doi.org/10.1007/s13225-020-00466-2))
k__Fungi;p__Ascomycota;c__Sordariomycetes;o__Glomerellales;f__Plectosphaerellaceae;g__Plectosphaerella;s__unidentified	0.4	0.910259	3.53333	7.46292	0.51983	7.2	9.27516	6.26667	9.58024	0.679878		Core		Endophyte-|Plant Pathogen|-Plant Saprotroph	Probable	Palm et al. 1995. Mycologia 87:397-406 ((https://doi.org/10.1080/00275514.1995.12026545)); Carlucci et al. 2012. Persoonia 28:34-48 ((https://doi.org/10.3767/003158512X638251)); David AS, et al. 2016. Microbial Ecology 71:912-926 ((https://doi.org/10.1007/s00248-015-0712-6)); Li et al. 2017. Mycobiology 45:110-113 ((https://doi.org/10.5941/MYCO.2017.45.2.110)); Põlme S, et al. 2020. Fungal Divers…
k__Fungi;p__Ascomycota;c__Sordariomycetes;o__Glomerellales;f__Plectosphaerellaceae;g__Sodiomyces;s__Sodiomyces_magadii	0.8	1.78885	0	-	0.423711	0	-	0	-	-		Exclusive 2022	Exclusive conventional	Animal Pathogen-Endophyte-Fungal Parasite-Plant Pathogen-Wood Saprotroph	Possible	Duncan CG, Eslyn WE. 1966. Mycologia 58:642-645 ((https://doi.org/10.2307/3757045)); Nilsson T. 1973. Studia Forestalia Suecica 104:1-40 ((https://pub.epsilon.slu.se/5711/)); Worrall JJ, et al. 1997. Mycologia 89:199-219 ((https://doi.org/10.2307/3761073)); Hanada RE, et al. 2010. Fungal Biology 114:901-910 ((https://doi.org/10.1016/j.funbio.2010.08.006)); Del Olmo-Ruiz M, Arnold AE. 2014. Mycolo…
k__Fungi;p__Ascomycota;c__Sordariomycetes;o__Glomerellales;f__Plectosphaerellaceae;g__Stachylidium;s__Stachylidium_bicolor	0.4	1.26491	0.2	0.632456	1	0.2	0.632456	0.7	1.88856	0.584249		Core		Animal Pathogen-Endophyte-Fungal Parasite-Plant Pathogen-Wood Saprotroph	Possible	Duncan CG, Eslyn WE. 1966. Mycologia 58:642-645 ((https://doi.org/10.2307/3757045)); Nilsson T. 1973. Studia Forestalia Suecica 104:1-40 ((https://pub.epsilon.slu.se/5711/)); Worrall JJ, et al. 1997. Mycologia 89:199-219 ((https://doi.org/10.2307/3761073)); Hanada RE, et al. 2010. Fungal Biology 114:901-910 ((https://doi.org/10.1016/j.funbio.2010.08.006)); Del Olmo-Ruiz M, Arnold AE. 2014. Mycolo…
k__Fungi;p__Ascomycota;c__Sordariomycetes;o__Glomerellales;f__Plectosphaerellaceae;g__Verticillium;s__Verticillium_klebahnii	0.6	0.547723	0	-	0.0667981	7.2	11.7983	0	-	0.0707011		Core	Exclusive conventional	Animal Pathogen-Endophyte-Fungal Parasite-Plant Pathogen-Wood Saprotroph	Possible	Duncan CG, Eslyn WE. 1966. Mycologia 58:642-645 ((https://doi.org/10.2307/3757045)); Nilsson T. 1973. Studia Forestalia Suecica 104:1-40 ((https://pub.epsilon.slu.se/5711/)); Worrall JJ, et al. 1997. Mycologia 89:199-219 ((https://doi.org/10.2307/3761073)); Hanada RE, et al. 2010. Fungal Biology 114:901-910 ((https://doi.org/10.1016/j.funbio.2010.08.006)); Del Olmo-Ruiz M, Arnold AE. 2014. Mycolo…
k__Fungi;p__Ascomycota;c__Sordariomycetes;o__Hypocreales	0.142857	0.42997	0.0857143	0.284029	0.67604	0.2	1.18322	0.0285714	0.169031	1		Core		-	-	-
k__Fungi;p__Ascomycota;c__Sordariomycetes;o__Hypocreales;f__Bionectriaceae;g__Bionectria;s__Bionectria_rossmaniae	0.1	0.316228	1.7	4.3729	0.255852	3.3	6.39531	5.1	9.43339	0.852136		Core		Fungal Parasite-Plant Pathogen-Plant Saprotroph-Undefined Saprotroph-|Wood Saprotroph|	Probable	Tedersoo L, et al. 2014. Science 346:e1256688 ((https://doi.org/10.1126/science.1256688)); Põlme S, et al. 2020. Fungal Diversity 105:1-16 ((https://doi.org/10.1007/s13225-020-00466-2))
k__Fungi;p__Ascomycota;c__Sordariomycetes;o__Hypocreales;f__Bionectriaceae;g__Clonostachys;s__Clonostachys_rosea	3.2	6.95701	3.8	4.91709	0.44192	2	6.32456	0.4	1.26491	1		Core		Fungal Parasite-Plant Pathogen-Plant Saprotroph-|Wood Saprotroph|	Probable	Tedersoo L, et al. 2014. Science 346:e1256688 ((https://doi.org/10.1126/science.1256688)); Põlme S, et al. 2020. Fungal Diversity 105:1-16 ((https://doi.org/10.1007/s13225-020-00466-2))
k__Fungi;p__Ascomycota;c__Sordariomycetes;o__Hypocreales;f__Bionectriaceae;g__Clonostachys;s__unidentified	0	-	0.2	0.421637	0.167489	0	-	0	-	-		Exclusive 2022	Exclusive organic	Fungal Parasite-Plant Pathogen-Plant Saprotroph-|Wood Saprotroph|	Probable	Tedersoo L, et al. 2014. Science 346:e1256688 ((https://doi.org/10.1126/science.1256688)); Põlme S, et al. 2020. Fungal Diversity 105:1-16 ((https://doi.org/10.1007/s13225-020-00466-2))
k__Fungi;p__Ascomycota;c__Sordariomycetes;o__Hypocreales;f__Bionectriaceae;g__Gliomastix;s__Gliomastix_roseogrisea	6.2	5.97495	2.2	2.68328	0.241844	0	-	8.8	15.8651	0.0720057		Core		|Undefined Saprotroph|	Probable	Tedersoo L, et al. 2014. Science 346:e1256688 ((https://doi.org/10.1126/science.1256688)); Põlme S, et al. 2020. Fungal Diversity 105:1-16 ((https://doi.org/10.1007/s13225-020-00466-2))
k__Fungi;p__Ascomycota;c__Sordariomycetes;o__Hypocreales;f__Bionectriaceae;g__Hydropisphaera	0	-	0	-	-	0	-	0.2	0.447214	0.423711		Exclusive 2023	Exclusive organic	Algal Parasite-Bryophyte Parasite-Fungal Parasite-Undefined Saprotroph	Probable	Cannon PF, Kirk PM. 2007. Fungal Families of the World. CAB International, Cambridge (ISBN: 978-0851998275)
k__Fungi;p__Ascomycota;c__Sordariomycetes;o__Hypocreales;f__Bionectriaceae;g__Nectriopsis	0	-	0	-	-	0.4	0.894427	0.6	1.34164	1		Exclusive 2023		Algal Parasite-Bryophyte Parasite-Fungal Parasite-Undefined Saprotroph	Probable	Cannon PF, Kirk PM. 2007. Fungal Families of the World. CAB International, Cambridge (ISBN: 978-0851998275)
k__Fungi;p__Ascomycota;c__Sordariomycetes;o__Hypocreales;f__Bionectriaceae;g__Protocreopsis;s__unidentified	0	-	0.8	1.78885	0.423711	0	-	0.2	0.447214	0.423711		Core	Exclusive organic	Plant Saprotroph-Undefined Saprotroph-|Wood Saprotroph|	Probable	Tedersoo L, et al. 2014. Science 346:e1256688 ((https://doi.org/10.1126/science.1256688)); Põlme S, et al. 2020. Fungal Diversity 105:1-16 ((https://doi.org/10.1007/s13225-020-00466-2))
k__Fungi;p__Ascomycota;c__Sordariomycetes;o__Hypocreales;f__Clavicipitaceae	138	108.377	0	-	0.00749496	2.4	5.36656	3	6.7082	1	significant differences in 2022	Core		Undefined Saprotroph	Possible	Sterkenburg E, et al. 2015. New Phytologist 207:1145-1158 ((https://doi.org/10.1111/nph.13426))
k__Fungi;p__Ascomycota;c__Sordariomycetes;o__Hypocreales;f__Clavicipitaceae;g__Claviceps	0	-	0.2	0.447214	0.423711	0	-	0	-	-		Exclusive 2022	Exclusive organic	Endophyte-Epiphyte-Fungal Parasite-Insect Parasite	Possible	Cannon PF, Kirk PM. 2007. Fungal Families of the World. CAB International, Cambridge (ISBN: 978-0851998275)
k__Fungi;p__Ascomycota;c__Sordariomycetes;o__Hypocreales;f__Clavicipitaceae;g__Conoideocrella;s__Conoideocrella_luteorostrata	0	-	0	-	-	0.2	0.447214	0	-	0.423711		Exclusive 2023	Exclusive conventional	|Animal Parasite|-Undefined Saprotroph	Probable	Põlme S, et al. 2020. Fungal Diversity 105:1-16 ((https://doi.org/10.1007/s13225-020-00466-2))
k__Fungi;p__Ascomycota;c__Sordariomycetes;o__Hypocreales;f__Clavicipitaceae;g__Metacordyceps;s__Metacordyceps_chlamydosporia	10.3	24.7433	9.1	11.2294	0.627359	2.5	4.14327	22.4	26.3363	0.146931		Core		|Insect Pathogen|-Undefined Saprotroph	Probable	Tedersoo L, et al. 2014. Science 346:e1256688 ((https://doi.org/10.1126/science.1256688)); Põlme S, et al. 2020. Fungal Diversity 105:1-16 ((https://doi.org/10.1007/s13225-020-00466-2))
k__Fungi;p__Ascomycota;c__Sordariomycetes;o__Hypocreales;f__Clavicipitaceae;g__Metarhizium;s__Metarhizium_anisopliae	1.8	2.61619	13.9	15.6876	0.131798	7.2	9.40213	8	9.79796	0.871396		Core		|Animal Parasite|-Animal Pathogen-Undefined Saprotroph	Probable	Tedersoo L, et al. 2014. Science 346:e1256688 ((https://doi.org/10.1126/science.1256688)); Põlme S, et al. 2020. Fungal Diversity 105:1-16 ((https://doi.org/10.1007/s13225-020-00466-2))
k__Fungi;p__Ascomycota;c__Sordariomycetes;o__Hypocreales;f__Clavicipitaceae;g__Metarhizium;s__Metarhizium_marquandii	1.3	3.21346	3.6	6.81639	0.535989	3.65	7.80199	14.55	24.0711	0.123479		Core		|Animal Parasite|-Animal Pathogen-Undefined Saprotroph	Probable	Tedersoo L, et al. 2014. Science 346:e1256688 ((https://doi.org/10.1126/science.1256688)); Põlme S, et al. 2020. Fungal Diversity 105:1-16 ((https://doi.org/10.1007/s13225-020-00466-2))
k__Fungi;p__Ascomycota;c__Sordariomycetes;o__Hypocreales;f__Clavicipitaceae;g__Pochonia;s__unidentified	1.2	2.16795	1.8	4.02492	0.79717	0	-	2.2	3.49285	0.179712		Core		|Animal Parasite|-Animal Pathogen-Undefined Saprotroph	Probable	Tedersoo L, et al. 2014. Science 346:e1256688 ((https://doi.org/10.1126/science.1256688)); Põlme S, et al. 2020. Fungal Diversity 105:1-16 ((https://doi.org/10.1007/s13225-020-00466-2))
k__Fungi;p__Ascomycota;c__Sordariomycetes;o__Hypocreales;f__Cordycipitaceae;g__Lecanicillium	2.2	4.77959	0	-	0.0778725	0	-	1.4	4.08792	0.168078		Core		Undefined Saprotroph	Possible	Sterkenburg E, et al. 2015. New Phytologist 207:1145-1158 ((https://doi.org/10.1111/nph.13426))
k__Fungi;p__Ascomycota;c__Sordariomycetes;o__Hypocreales;f__Cordycipitaceae;g__Lecanicillium;s__Lecanicillium_psalliotae	0.4	0.894427	0	-	0.423711	0	-	0	-	-		Exclusive 2022	Exclusive conventional	|Animal Parasite|-Animal Pathogen-Endophyte-Undefined Saprotroph	Probable	Tedersoo L, et al. 2014. Science 346:e1256688 ((https://doi.org/10.1126/science.1256688)); Põlme S, et al. 2020. Fungal Diversity 105:1-16 ((https://doi.org/10.1007/s13225-020-00466-2))
k__Fungi;p__Ascomycota;c__Sordariomycetes;o__Hypocreales;f__Hypocreaceae;g__Kiflimonium;s__Kiflimonium_curvulum	0	-	2.8	6.26099	0.423711	0	-	0	-	-		Exclusive 2022	Exclusive organic	|Undefined Saprotroph|	Probable	Põlme S, et al. 2020. Fungal Diversity 105:1-16 ((https://doi.org/10.1007/s13225-020-00466-2))
k__Fungi;p__Ascomycota;c__Sordariomycetes;o__Hypocreales;f__Hypocreaceae;g__Monocillium;s__Monocillium_griseo-ochraceum	0	-	0.8	1.30384	0.179712	0	-	0	-	-		Exclusive 2022	Exclusive organic	Dung Saprotroph-|Plant Saprotroph|-Undefined Saprotroph	Probable	Tedersoo L, et al. 2014. Science 346:e1256688 ((https://doi.org/10.1126/science.1256688)); Põlme S, et al. 2020. Fungal Diversity 105:1-16 ((https://doi.org/10.1007/s13225-020-00466-2))
k__Fungi;p__Ascomycota;c__Sordariomycetes;o__Hypocreales;f__Hypocreaceae;g__Monocillium;s__Monocillium_mucidum	2.2	4.84883	0.6	1.89737	0.503631	0	-	20.7	20.2432	0.00594337	significant differences in 2023	Core		Dung Saprotroph-|Plant Saprotroph|-Undefined Saprotroph	Probable	Tedersoo L, et al. 2014. Science 346:e1256688 ((https://doi.org/10.1126/science.1256688)); Põlme S, et al. 2020. Fungal Diversity 105:1-16 ((https://doi.org/10.1007/s13225-020-00466-2))
k__Fungi;p__Ascomycota;c__Sordariomycetes;o__Hypocreales;f__Hypocreaceae;g__Trichoderma	0.4	1.38444	0.64	1.86815	0.62802	0.28	1.4	0.8	2.32737	0.312273		Core		Undefined Saprotroph	Possible	Sterkenburg E, et al. 2015. New Phytologist 207:1145-1158 ((https://doi.org/10.1111/nph.13426))
k__Fungi;p__Ascomycota;c__Sordariomycetes;o__Hypocreales;f__Hypocreaceae;g__Trichoderma;s__Trichoderma_brevicompactum	0	-	0.2	0.447214	0.423711	0	-	1	2.23607	0.423711		Core	Exclusive organic	Animal Pathogen-Endophyte-Epiphyte-|Fungal Parasite|-Plant Pathogen-Wood Saprotroph	Probable	Seehann G, et al. 1975. List of Fungi in Soft-Rot Tissue Tests. Institute fur Holzbiologie und Holzschutz, Bundesforschungsanstalt fur Forst - und Holzwirtshaft, Hamburg - Lohbrugge, Germany; Andrews JH, et al. 1983. Phytopathology 73228-234; Hanada RE, et al. 2010. Fungal Biology 114:901-910 ((https://doi.org/10.1016/j.funbio.2010.08.006)); Costa IPMW, et al. 2012. Mycotaxon 119:e26 ((http://myc…
k__Fungi;p__Ascomycota;c__Sordariomycetes;o__Hypocreales;f__Hypocreaceae;g__Trichoderma;s__unidentified	0	-	0	-	-	0	-	2.8	6.26099	0.423711		Exclusive 2023	Exclusive organic	Animal Pathogen-Endophyte-Epiphyte-|Fungal Parasite|-Plant Pathogen-Wood Saprotroph	Probable	Seehann G, et al. 1975. List of Fungi in Soft-Rot Tissue Tests. Institute fur Holzbiologie und Holzschutz, Bundesforschungsanstalt fur Forst - und Holzwirtshaft, Hamburg - Lohbrugge, Germany; Andrews JH, et al. 1983. Phytopathology 73228-234; Hanada RE, et al. 2010. Fungal Biology 114:901-910 ((https://doi.org/10.1016/j.funbio.2010.08.006)); Costa IPMW, et al. 2012. Mycotaxon 119:e26 ((http://myc…
k__Fungi;p__Ascomycota;c__Sordariomycetes;o__Hypocreales;f__Hypocreales_fam_Incertae_sedis	0.8	1.78885	0	-	0.423711	0	-	0	-	-		Exclusive 2022	Exclusive conventional	Undefined Saprotroph	Possible	Sterkenburg E, et al. 2015. New Phytologist 207:1145-1158 ((https://doi.org/10.1111/nph.13426))
k__Fungi;p__Ascomycota;c__Sordariomycetes;o__Hypocreales;f__Hypocreales_fam_Incertae_sedis;g__Acremonium	0	-	0	-	-	0	-	0.2	0.447214	0.423711		Exclusive 2023	Exclusive organic	Undefined Saprotroph	Possible	Sterkenburg E, et al. 2015. New Phytologist 207:1145-1158 ((https://doi.org/10.1111/nph.13426))
k__Fungi;p__Ascomycota;c__Sordariomycetes;o__Hypocreales;f__Hypocreales_fam_Incertae_sedis;g__Acremonium;s__Acremonium_alternatum	1	1	0	-	0.0707011	3.2	5.63028	4.2	4.02492	0.654721		Core		Animal Pathogen-Endophyte-Fungal Parasite-Plant Pathogen-|Undefined Saprotroph|-Wood Saprotroph	Possible	Duncan CG, Eslyn WE. 1966. Mycologia 58:642-645 ((https://doi.org/10.2307/3757045)); Nilsson T. 1973. Studia Forestalia Suecica 104:1-40 ((https://pub.epsilon.slu.se/5711/)); Worrall JJ, et al. 1997. Mycologia 89:199-219 ((https://doi.org/10.2307/3761073)); Hanada RE, et al. 2010. Fungal Biology 114:901-910 ((https://doi.org/10.1016/j.funbio.2010.08.006)); Del Olmo-Ruiz M, Arnold AE. 2014. Mycolo…
k__Fungi;p__Ascomycota;c__Sordariomycetes;o__Hypocreales;f__Hypocreales_fam_Incertae_sedis;g__Acremonium;s__Acremonium_chrysogenum	0.3	0.948683	0	-	0.36812	2.8	5.49343	17.7	51.5193	1		Core		Animal Pathogen-Endophyte-Fungal Parasite-Plant Pathogen-|Undefined Saprotroph|-Wood Saprotroph	Possible	Duncan CG, Eslyn WE. 1966. Mycologia 58:642-645 ((https://doi.org/10.2307/3757045)); Nilsson T. 1973. Studia Forestalia Suecica 104:1-40 ((https://pub.epsilon.slu.se/5711/)); Worrall JJ, et al. 1997. Mycologia 89:199-219 ((https://doi.org/10.2307/3761073)); Hanada RE, et al. 2010. Fungal Biology 114:901-910 ((https://doi.org/10.1016/j.funbio.2010.08.006)); Del Olmo-Ruiz M, Arnold AE. 2014. Mycolo…
k__Fungi;p__Ascomycota;c__Sordariomycetes;o__Hypocreales;f__Hypocreales_fam_Incertae_sedis;g__Acremonium;s__Acremonium_furcatum	0	-	0.866667	3.09069	0.164394	2.26667	8.77876	2.46667	9.55336	1		Core		Animal Pathogen-Endophyte-Fungal Parasite-Plant Pathogen-|Undefined Saprotroph|-Wood Saprotroph	Possible	Duncan CG, Eslyn WE. 1966. Mycologia 58:642-645 ((https://doi.org/10.2307/3757045)); Nilsson T. 1973. Studia Forestalia Suecica 104:1-40 ((https://pub.epsilon.slu.se/5711/)); Worrall JJ, et al. 1997. Mycologia 89:199-219 ((https://doi.org/10.2307/3761073)); Hanada RE, et al. 2010. Fungal Biology 114:901-910 ((https://doi.org/10.1016/j.funbio.2010.08.006)); Del Olmo-Ruiz M, Arnold AE. 2014. Mycolo…
k__Fungi;p__Ascomycota;c__Sordariomycetes;o__Hypocreales;f__Hypocreales_fam_Incertae_sedis;g__Acremonium;s__Acremonium_fusidioides	0	-	0.6	1.34164	0.423711	0	-	0	-	-		Exclusive 2022	Exclusive organic	Animal Pathogen-Endophyte-Fungal Parasite-Plant Pathogen-|Undefined Saprotroph|-Wood Saprotroph	Possible	Duncan CG, Eslyn WE. 1966. Mycologia 58:642-645 ((https://doi.org/10.2307/3757045)); Nilsson T. 1973. Studia Forestalia Suecica 104:1-40 ((https://pub.epsilon.slu.se/5711/)); Worrall JJ, et al. 1997. Mycologia 89:199-219 ((https://doi.org/10.2307/3761073)); Hanada RE, et al. 2010. Fungal Biology 114:901-910 ((https://doi.org/10.1016/j.funbio.2010.08.006)); Del Olmo-Ruiz M, Arnold AE. 2014. Mycolo…
k__Fungi;p__Ascomycota;c__Sordariomycetes;o__Hypocreales;f__Hypocreales_fam_Incertae_sedis;g__Acremonium;s__Acremonium_hyalinulum	0	-	0.4	0.894427	0.423711	0	-	1.4	2.19089	0.179712		Core	Exclusive organic	Animal Pathogen-Endophyte-Fungal Parasite-Plant Pathogen-|Undefined Saprotroph|-Wood Saprotroph	Possible	Duncan CG, Eslyn WE. 1966. Mycologia 58:642-645 ((https://doi.org/10.2307/3757045)); Nilsson T. 1973. Studia Forestalia Suecica 104:1-40 ((https://pub.epsilon.slu.se/5711/)); Worrall JJ, et al. 1997. Mycologia 89:199-219 ((https://doi.org/10.2307/3761073)); Hanada RE, et al. 2010. Fungal Biology 114:901-910 ((https://doi.org/10.1016/j.funbio.2010.08.006)); Del Olmo-Ruiz M, Arnold AE. 2014. Mycolo…
k__Fungi;p__Ascomycota;c__Sordariomycetes;o__Hypocreales;f__Hypocreales_fam_Incertae_sedis;g__Acremonium;s__Acremonium_persicinum	1.06667	2.71153	0.266667	0.798809	0.565333	2.8	4.27952	2.93333	6.55163	0.413065		Core		Animal Pathogen-Endophyte-Fungal Parasite-Plant Pathogen-|Undefined Saprotroph|-Wood Saprotroph	Possible	Duncan CG, Eslyn WE. 1966. Mycologia 58:642-645 ((https://doi.org/10.2307/3757045)); Nilsson T. 1973. Studia Forestalia Suecica 104:1-40 ((https://pub.epsilon.slu.se/5711/)); Worrall JJ, et al. 1997. Mycologia 89:199-219 ((https://doi.org/10.2307/3761073)); Hanada RE, et al. 2010. Fungal Biology 114:901-910 ((https://doi.org/10.1016/j.funbio.2010.08.006)); Del Olmo-Ruiz M, Arnold AE. 2014. Mycolo…
k__Fungi;p__Ascomycota;c__Sordariomycetes;o__Hypocreales;f__Hypocreales_fam_Incertae_sedis;g__Acremonium;s__Acremonium_pilosum	0	-	0.5	1.08012	0.168078	0	-	2.3	3.83116	0.0778725		Core	Exclusive organic	Animal Pathogen-Endophyte-Fungal Parasite-Plant Pathogen-|Undefined Saprotroph|-Wood Saprotroph	Possible	Duncan CG, Eslyn WE. 1966. Mycologia 58:642-645 ((https://doi.org/10.2307/3757045)); Nilsson T. 1973. Studia Forestalia Suecica 104:1-40 ((https://pub.epsilon.slu.se/5711/)); Worrall JJ, et al. 1997. Mycologia 89:199-219 ((https://doi.org/10.2307/3761073)); Hanada RE, et al. 2010. Fungal Biology 114:901-910 ((https://doi.org/10.1016/j.funbio.2010.08.006)); Del Olmo-Ruiz M, Arnold AE. 2014. Mycolo…
k__Fungi;p__Ascomycota;c__Sordariomycetes;o__Hypocreales;f__Hypocreales_fam_Incertae_sedis;g__Acremonium;s__Acremonium_pinkertoniae	0	-	0	-	-	1.2	2.68328	0	-	0.423711		Exclusive 2023	Exclusive conventional	Animal Pathogen-Endophyte-Fungal Parasite-Plant Pathogen-|Undefined Saprotroph|-Wood Saprotroph	Possible	Duncan CG, Eslyn WE. 1966. Mycologia 58:642-645 ((https://doi.org/10.2307/3757045)); Nilsson T. 1973. Studia Forestalia Suecica 104:1-40 ((https://pub.epsilon.slu.se/5711/)); Worrall JJ, et al. 1997. Mycologia 89:199-219 ((https://doi.org/10.2307/3761073)); Hanada RE, et al. 2010. Fungal Biology 114:901-910 ((https://doi.org/10.1016/j.funbio.2010.08.006)); Del Olmo-Ruiz M, Arnold AE. 2014. Mycolo…
k__Fungi;p__Ascomycota;c__Sordariomycetes;o__Hypocreales;f__Hypocreales_fam_Incertae_sedis;g__Acremonium;s__Acremonium_polychromum	0	-	1	3.16228	0.36812	0	-	1.2	2.57337	0.168078		Core	Exclusive organic	Animal Pathogen-Endophyte-Fungal Parasite-Plant Pathogen-|Undefined Saprotroph|-Wood Saprotroph	Possible	Duncan CG, Eslyn WE. 1966. Mycologia 58:642-645 ((https://doi.org/10.2307/3757045)); Nilsson T. 1973. Studia Forestalia Suecica 104:1-40 ((https://pub.epsilon.slu.se/5711/)); Worrall JJ, et al. 1997. Mycologia 89:199-219 ((https://doi.org/10.2307/3761073)); Hanada RE, et al. 2010. Fungal Biology 114:901-910 ((https://doi.org/10.1016/j.funbio.2010.08.006)); Del Olmo-Ruiz M, Arnold AE. 2014. Mycolo…
k__Fungi;p__Ascomycota;c__Sordariomycetes;o__Hypocreales;f__Hypocreales_fam_Incertae_sedis;g__Acremonium;s__Acremonium_rutilum	0	-	0	-	-	0	-	1.4	3.1305	0.423711		Exclusive 2023	Exclusive organic	Animal Pathogen-Endophyte-Fungal Parasite-Plant Pathogen-|Undefined Saprotroph|-Wood Saprotroph	Possible	Duncan CG, Eslyn WE. 1966. Mycologia 58:642-645 ((https://doi.org/10.2307/3757045)); Nilsson T. 1973. Studia Forestalia Suecica 104:1-40 ((https://pub.epsilon.slu.se/5711/)); Worrall JJ, et al. 1997. Mycologia 89:199-219 ((https://doi.org/10.2307/3761073)); Hanada RE, et al. 2010. Fungal Biology 114:901-910 ((https://doi.org/10.1016/j.funbio.2010.08.006)); Del Olmo-Ruiz M, Arnold AE. 2014. Mycolo…
k__Fungi;p__Ascomycota;c__Sordariomycetes;o__Hypocreales;f__Hypocreales_fam_Incertae_sedis;g__Emericellopsis;s__Emericellopsis_glabra	4.2	1.64317	3.2	4.86826	0.391668	2.4	5.36656	0	-	0.423711		Core		|Undefined Saprotroph|	Probable	Tedersoo L, et al. 2014. Science 346:e1256688 ((https://doi.org/10.1126/science.1256688)); Põlme S, et al. 2020. Fungal Diversity 105:1-16 ((https://doi.org/10.1007/s13225-020-00466-2))
k__Fungi;p__Ascomycota;c__Sordariomycetes;o__Hypocreales;f__Hypocreales_fam_Incertae_sedis;g__Fusariella;s__unidentified	0	-	0	-	-	0	-	1.4	3.1305	0.423711		Exclusive 2023	Exclusive organic	|Plant Pathogen|	Probable	Põlme S, et al. 2020. Fungal Diversity 105:1-16 ((https://doi.org/10.1007/s13225-020-00466-2))
k__Fungi;p__Ascomycota;c__Sordariomycetes;o__Hypocreales;f__Hypocreales_fam_Incertae_sedis;g__Sarocladium;s__Sarocladium_kiliense	56.7333	148.671	0	-	0.000607831	5.73333	9.35389	6.66667	16.4563	0.539973	significant differences in 2022	Core		|Plant Pathogen|-Plant Saprotroph-Undefined Saprotroph	Probable	Tedersoo L, et al. 2014. Science 346:e1256688 ((https://doi.org/10.1126/science.1256688)); Põlme S, et al. 2020. Fungal Diversity 105:1-16 ((https://doi.org/10.1007/s13225-020-00466-2))
k__Fungi;p__Ascomycota;c__Sordariomycetes;o__Hypocreales;f__Hypocreales_fam_Incertae_sedis;g__Sarocladium;s__Sarocladium_strictum	0	-	0	-	-	0	-	0.2	0.447214	0.423711		Exclusive 2023	Exclusive organic	|Plant Pathogen|-Plant Saprotroph-Undefined Saprotroph	Probable	Tedersoo L, et al. 2014. Science 346:e1256688 ((https://doi.org/10.1126/science.1256688)); Põlme S, et al. 2020. Fungal Diversity 105:1-16 ((https://doi.org/10.1007/s13225-020-00466-2))
k__Fungi;p__Ascomycota;c__Sordariomycetes;o__Hypocreales;f__Nectriaceae	0.666667	1.91485	9.66667	11.4933	0.0101464	2.46667	5.46243	38.7333	66.2565	0.0367282	significant differences both years	Core		Undefined Saprotroph	Possible	Sterkenburg E, et al. 2015. New Phytologist 207:1145-1158 ((https://doi.org/10.1111/nph.13426))
k__Fungi;p__Ascomycota;c__Sordariomycetes;o__Hypocreales;f__Nectriaceae;g__Cylindrocarpon;s__unidentified	0.25	1.11803	5.25	5.748	9.97125e-05	0.05	0.223607	4.8	7.89803	0.0320153	significant differences both years	Core		|Plant Pathogen|	Probable	Tedersoo L, et al. 2014. Science 346:e1256688 ((https://doi.org/10.1126/science.1256688)); Põlme S, et al. 2020. Fungal Diversity 105:1-16 ((https://doi.org/10.1007/s13225-020-00466-2))
k__Fungi;p__Ascomycota;c__Sordariomycetes;o__Hypocreales;f__Nectriaceae;g__Dactylonectria;s__Dactylonectria_anthuriicola	0	-	1.2	1.78885	0.179712	0	-	0	-	-		Exclusive 2022	Exclusive organic	|Plant Pathogen|	Probable	Põlme S, et al. 2020. Fungal Diversity 105:1-16 ((https://doi.org/10.1007/s13225-020-00466-2))
k__Fungi;p__Ascomycota;c__Sordariomycetes;o__Hypocreales;f__Nectriaceae;g__Fusarium	0	-	0.6	2.32379	0.350648	0	-	1	3.13961	0.164394		Core	Exclusive organic	Animal Pathogen-Endophyte-Fungal Parasite-Lichen Parasite-Plant Pathogen-Wood Saprotroph	Possible	Cannon PF, Kirk PM. 2007. Fungal Families of the World. CAB International, Cambridge (ISBN: 978-0851998275); Hirooka Y, et al. 2012. Studies in Mycology 711-210 ((https://doi.org/10.3114/sim0001)); Tedersoo L, et al. 2014. Science 346:e1256688 ((https://doi.org/10.1126/science.1256688)); The American Phytopathological Society Common Names of Plant Diseases ((http://www.apsnet.org/publications/com…
k__Fungi;p__Ascomycota;c__Sordariomycetes;o__Hypocreales;f__Nectriaceae;g__Fusarium;s__Fusarium_oxysporum	36	22.5832	19.7	18.7086	0.160708	51.9	42.1253	91.8	85.8005	0.57017		Core		Animal Pathogen-Endophyte-Lichen Parasite-|Plant Pathogen|-Plant Saprotroph-Undefined Saprotroph-Wood Saprotroph	Possible	Duncan CG, Eslyn WE. 1966. Mycologia 58:642-664 ((https://doi.org/10.2307/3757045)); Seehann G, et al. 1975. List of Fungi in Soft-Rot Tissue Tests. Institute fur Holzbiologie und Holzschutz, Bundesforschungsanstalt fur Forst - und Holzwirtshaft, Hamburg - Lohbrugge, Germany; Costa IPMW, et al. 2012. Mycotaxon 119:e26 ((http://mycotaxon.com/resources/checklists/costa_v119_checklist.pdf)); Tederso…
k__Fungi;p__Ascomycota;c__Sordariomycetes;o__Hypocreales;f__Nectriaceae;g__Fusarium;s__Fusarium_solani	62.4	159.107	1.2	2.38048	0.0656419	17.56	26.4655	121.48	351.33	0.786914		Core		Animal Pathogen-Endophyte-Lichen Parasite-|Plant Pathogen|-Plant Saprotroph-Undefined Saprotroph-Wood Saprotroph	Possible	Duncan CG, Eslyn WE. 1966. Mycologia 58:642-664 ((https://doi.org/10.2307/3757045)); Seehann G, et al. 1975. List of Fungi in Soft-Rot Tissue Tests. Institute fur Holzbiologie und Holzschutz, Bundesforschungsanstalt fur Forst - und Holzwirtshaft, Hamburg - Lohbrugge, Germany; Costa IPMW, et al. 2012. Mycotaxon 119:e26 ((http://mycotaxon.com/resources/checklists/costa_v119_checklist.pdf)); Tederso…
k__Fungi;p__Ascomycota;c__Sordariomycetes;o__Hypocreales;f__Nectriaceae;g__Fusarium;s__Fusarium_venenatum	0	-	6.2	7.12039	0.0720057	5.6	8.76356	18.2	24.984	0.724082		Core		Animal Pathogen-Endophyte-Lichen Parasite-|Plant Pathogen|-Plant Saprotroph-Undefined Saprotroph-Wood Saprotroph	Possible	Duncan CG, Eslyn WE. 1966. Mycologia 58:642-664 ((https://doi.org/10.2307/3757045)); Seehann G, et al. 1975. List of Fungi in Soft-Rot Tissue Tests. Institute fur Holzbiologie und Holzschutz, Bundesforschungsanstalt fur Forst - und Holzwirtshaft, Hamburg - Lohbrugge, Germany; Costa IPMW, et al. 2012. Mycotaxon 119:e26 ((http://mycotaxon.com/resources/checklists/costa_v119_checklist.pdf)); Tederso…
k__Fungi;p__Ascomycota;c__Sordariomycetes;o__Hypocreales;f__Nectriaceae;g__Fusicolla;s__Fusicolla_aquaeductuum	0.6	1.34164	2.2	4.91935	1	0	-	0	-	-		Exclusive 2022		|Fungal Parasite|	Probable	Põlme S, et al. 2020. Fungal Diversity 105:1-16 ((https://doi.org/10.1007/s13225-020-00466-2))
k__Fungi;p__Ascomycota;c__Sordariomycetes;o__Hypocreales;f__Nectriaceae;g__Fusicolla;s__Fusicolla_septimanifiniscientiae	0	-	0	-	-	0	-	1.6	3.57771	0.423711		Exclusive 2023	Exclusive organic	|Fungal Parasite|	Probable	Põlme S, et al. 2020. Fungal Diversity 105:1-16 ((https://doi.org/10.1007/s13225-020-00466-2))
k__Fungi;p__Ascomycota;c__Sordariomycetes;o__Hypocreales;f__Nectriaceae;g__Gibberella	0	-	6.4	9.50263	0.0720057	1.6	3.57771	0.8	1.78885	1		Core		Animal Pathogen-Endophyte-Fungal Parasite-Lichen Parasite-Plant Pathogen-Wood Saprotroph	Possible	Cannon PF, Kirk PM. 2007. Fungal Families of the World. CAB International, Cambridge (ISBN: 978-0851998275); Hirooka Y, et al. 2012. Studies in Mycology 711-210 ((https://doi.org/10.3114/sim0001)); Tedersoo L, et al. 2014. Science 346:e1256688 ((https://doi.org/10.1126/science.1256688)); The American Phytopathological Society Common Names of Plant Diseases ((http://www.apsnet.org/publications/com…
k__Fungi;p__Ascomycota;c__Sordariomycetes;o__Hypocreales;f__Nectriaceae;g__Gibberella;s__Gibberella_tricincta	0	-	0	-	-	0	-	0.6	1.34164	0.423711		Exclusive 2023	Exclusive organic	Endophyte-|Plant Pathogen|-Plant Saprotroph-Undefined Saprotroph	Probable	Tedersoo L, et al. 2014. Science 346:e1256688 ((https://doi.org/10.1126/science.1256688)); Põlme S, et al. 2020. Fungal Diversity 105:1-16 ((https://doi.org/10.1007/s13225-020-00466-2))
k__Fungi;p__Ascomycota;c__Sordariomycetes;o__Hypocreales;f__Nectriaceae;g__Ilyonectria	0	-	1	2.23607	0.423711	0	-	0	-	-		Exclusive 2022	Exclusive organic	Animal Pathogen-Endophyte-Fungal Parasite-Lichen Parasite-Plant Pathogen-Wood Saprotroph	Possible	Cannon PF, Kirk PM. 2007. Fungal Families of the World. CAB International, Cambridge (ISBN: 978-0851998275); Hirooka Y, et al. 2012. Studies in Mycology 711-210 ((https://doi.org/10.3114/sim0001)); Tedersoo L, et al. 2014. Science 346:e1256688 ((https://doi.org/10.1126/science.1256688)); The American Phytopathological Society Common Names of Plant Diseases ((http://www.apsnet.org/publications/com…
k__Fungi;p__Ascomycota;c__Sordariomycetes;o__Hypocreales;f__Nectriaceae;g__Nectria;s__unidentified	0	-	2.4	3.57771	0.179712	0	-	0	-	-		Exclusive 2022	Exclusive organic	Animal Pathogen-Endophyte-Fungal Parasite-Lichen Parasite-|Plant Pathogen|-Plant Saprotroph-Wood Saprotroph	Possible	Hirooka Y, et al. 2012. Studies in Mycology 71:1-210 ((https://doi.org/10.3114/sim0001)); Tedersoo L, et al. 2014. Science 346:e1256688 ((https://doi.org/10.1126/science.1256688)); Põlme S, et al. 2020. Fungal Diversity 105:1-16 ((https://doi.org/10.1007/s13225-020-00466-2))
k__Fungi;p__Ascomycota;c__Sordariomycetes;o__Hypocreales;f__Nectriaceae;g__Paracremonium	0	-	0	-	-	1.4	3.1305	0	-	0.423711		Exclusive 2023	Exclusive conventional	Animal Pathogen-Endophyte-Fungal Parasite-Lichen Parasite-Plant Pathogen-Wood Saprotroph	Possible	Cannon PF, Kirk PM. 2007. Fungal Families of the World. CAB International, Cambridge (ISBN: 978-0851998275); Hirooka Y, et al. 2012. Studies in Mycology 711-210 ((https://doi.org/10.3114/sim0001)); Tedersoo L, et al. 2014. Science 346:e1256688 ((https://doi.org/10.1126/science.1256688)); The American Phytopathological Society Common Names of Plant Diseases ((http://www.apsnet.org/publications/com…
k__Fungi;p__Ascomycota;c__Sordariomycetes;o__Hypocreales;f__Nectriaceae;g__Paracremonium;s__unidentified	0	-	1.6	1.51658	0.0248084	0	-	1	2.23607	0.423711	significant differences in 2022	Core	Exclusive organic	|Animal Parasite|-Undefined Saprotroph	Probable	Põlme S, et al. 2020. Fungal Diversity 105:1-16 ((https://doi.org/10.1007/s13225-020-00466-2))
k__Fungi;p__Ascomycota;c__Sordariomycetes;o__Hypocreales;f__Nectriaceae;g__Thelonectria;s__Thelonectria_mammoidea	0	-	0.4	0.894427	0.423711	0	-	0	-	-		Exclusive 2022	Exclusive organic	|Plant Saprotroph|	Highly Probable	Salgado-Salazar C, et al. 2013. PLoS ONE 8:e76737 ((https://doi.org/10.1371/journal.pone.0076737)); Tedersoo L, et al. 2014. Science 346:e1256688 ((https://doi.org/10.1126/science.1256688)); Põlme S, et al. 2020. Fungal Diversity 105:1-16 ((https://doi.org/10.1007/s13225-020-00466-2))
k__Fungi;p__Ascomycota;c__Sordariomycetes;o__Hypocreales;f__Nectriaceae;g__Volutella;s__Volutella_ciliata	0.2	0.447214	1	2.23607	1	0	-	3	2.82843	0.0720057		Core		|Plant Pathogen|	Probable	Tedersoo L, et al. 2014. Science 346:e1256688 ((https://doi.org/10.1126/science.1256688)); Põlme S, et al. 2020. Fungal Diversity 105:1-16 ((https://doi.org/10.1007/s13225-020-00466-2))
k__Fungi;p__Ascomycota;c__Sordariomycetes;o__Hypocreales;f__Niessliaceae;g__Eucasphaeria;s__unidentified	0	-	0	-	-	0	-	2.46667	7.01902	0.0797252		Exclusive 2023	Exclusive organic	|Plant Pathogen|-Plant Saprotroph-Undefined Saprotroph	Probable	Tedersoo L, et al. 2014. Science 346:e1256688 ((https://doi.org/10.1126/science.1256688)); Põlme S, et al. 2020. Fungal Diversity 105:1-16 ((https://doi.org/10.1007/s13225-020-00466-2))
k__Fungi;p__Ascomycota;c__Sordariomycetes;o__Hypocreales;f__Niessliaceae;g__Niesslia;s__Niesslia_indica	0	-	0	-	-	0	-	1.6	3.57771	0.423711		Exclusive 2023	Exclusive organic	Dung Saprotroph-|Plant Saprotroph|-Undefined Saprotroph	Probable	Tedersoo L, et al. 2014. Science 346:e1256688 ((https://doi.org/10.1126/science.1256688)); Põlme S, et al. 2020. Fungal Diversity 105:1-16 ((https://doi.org/10.1007/s13225-020-00466-2))
k__Fungi;p__Ascomycota;c__Sordariomycetes;o__Hypocreales;f__Ophiocordycipitaceae;g__Purpureocillium;s__Purpureocillium_lilacinum	1.6	2.79682	0.8	1.31656	0.617813	3.7	4.85455	4.4	9.3832	0.608037		Core		|Animal Parasite|-Fungal Parasite-Undefined Saprotroph	Probable	Tedersoo L, et al. 2014. Science 346:e1256688 ((https://doi.org/10.1126/science.1256688)); Põlme S, et al. 2020. Fungal Diversity 105:1-16 ((https://doi.org/10.1007/s13225-020-00466-2))
k__Fungi;p__Ascomycota;c__Sordariomycetes;o__Hypocreales;f__Ophiocordycipitaceae;g__unidentified;s__unidentified	0	-	0	-	-	0	-	1.2	2.68328	0.423711		Exclusive 2023	Exclusive organic	Endophyte-Insect Pathogen	Probable	Sung GH, et al. 2007. Studies in Mycology 57:5-59 ((https://doi.org/10.3114/sim.2007.57.01)); Costa IPMW, et al. 2012. Mycotaxon 119:e26 ((http://mycotaxon.com/resources/checklists/costa_v119_checklist.pdf))
k__Fungi;p__Ascomycota;c__Sordariomycetes;o__Hypocreales;f__Sarocladiaceae;g__Parasarocladium;s__Parasarocladium_radiatum	0.2	0.421637	3.5	7.98958	0.871053	0	-	1.1	2.02485	0.0778725		Core		Undefined Saprotroph	Possible	Sterkenburg E, et al. 2015. New Phytologist 207:1145-1158 ((https://doi.org/10.1111/nph.13426))
k__Fungi;p__Ascomycota;c__Sordariomycetes;o__Hypocreales;f__Stachybotryaceae;g__Albifimbria;s__Albifimbria_verrucaria	0.6	1.34164	1.2	1.64317	0.600471	8.4	8.79204	0.4	0.894427	0.157939		Core		Fungal Parasite-|Undefined Saprotroph|-Wood Saprotroph	Probable	Lombard L, et al. 2016. Persoonia 36:156-246 ((https://doi.org/10.3767/003158516X691582)); Põlme S, et al. 2020. Fungal Diversity 105:1-16 ((https://doi.org/10.1007/s13225-020-00466-2))
k__Fungi;p__Ascomycota;c__Sordariomycetes;o__Hypocreales;f__Stachybotryaceae;g__Stachybotrys;s__Stachybotrys_chartarum	1.4	2.19089	0	-	0.179712	0	-	0	-	-		Exclusive 2022	Exclusive conventional	Plant Pathogen-Plant Saprotroph-|Wood Saprotroph|	Highly Probable	Seehann G, et al. 1975. List of Fungi in Soft-Rot Tissue Tests. Institute fur Holzbiologie und Holzschutz, Bundesforschungsanstalt fur Forst - und Holzwirtshaft, Hamburg - Lohbrugge, Germany; Costa IPMW, et al. 2012. Mycotaxon 119:e26 ((http://mycotaxon.com/resources/checklists/costa_v119_checklist.pdf)); Tedersoo L, et al. 2014. Science 346:e1256688 ((https://doi.org/10.1126/science.1256688)); P…
k__Fungi;p__Ascomycota;c__Sordariomycetes;o__Hypocreales;f__Stachybotryaceae;g__Stachybotrys;s__Stachybotrys_limonispora	0	-	0.2	0.447214	0.423711	0	-	0.6	0.894427	0.179712		Core	Exclusive organic	Plant Pathogen-Plant Saprotroph-|Wood Saprotroph|	Highly Probable	Seehann G, et al. 1975. List of Fungi in Soft-Rot Tissue Tests. Institute fur Holzbiologie und Holzschutz, Bundesforschungsanstalt fur Forst - und Holzwirtshaft, Hamburg - Lohbrugge, Germany; Costa IPMW, et al. 2012. Mycotaxon 119:e26 ((http://mycotaxon.com/resources/checklists/costa_v119_checklist.pdf)); Tedersoo L, et al. 2014. Science 346:e1256688 ((https://doi.org/10.1126/science.1256688)); P…
k__Fungi;p__Ascomycota;c__Sordariomycetes;o__Hypocreales;f__Stachybotryaceae;g__Striaticonidium	0	-	3.8	3.19374	0.0253699	0	-	0	-	-	significant differences in 2022	Exclusive 2022	Exclusive organic	Undefined Saprotroph	Possible	Sterkenburg E, et al. 2015. New Phytologist 207:1145-1158 ((https://doi.org/10.1111/nph.13426))
k__Fungi;p__Ascomycota;c__Sordariomycetes;o__Hypocreales;f__unidentified;g__unidentified;s__unidentified	0.08	0.276887	0.24	0.830662	0.950665	0.12	0.6	0	-	0.337055		Core		Undefined Saprotroph	Possible	Sterkenburg E, et al. 2015. New Phytologist 207:1145-1158 ((https://doi.org/10.1111/nph.13426))
k__Fungi;p__Ascomycota;c__Sordariomycetes;o__Magnaporthales;f__Magnaporthaceae;g__Magnaporthiopsis	0	-	1.2	2.68328	0.423711	0	-	0	-	-		Exclusive 2022	Exclusive organic	Plant Pathogen	Probable	Cannon PF, Kirk PM. 2007. Fungal Families of the World. CAB International, Cambridge (ISBN: 978-0851998275)
k__Fungi;p__Ascomycota;c__Sordariomycetes;o__Magnaporthales;f__Magnaporthaceae;g__Magnaporthiopsis;s__unidentified	0.4	0.894427	0	-	0.423711	0	-	0	-	-		Exclusive 2022	Exclusive conventional	|Undefined Pathogen|	Probable	Põlme S, et al. 2020. Fungal Diversity 105:1-16 ((https://doi.org/10.1007/s13225-020-00466-2))
k__Fungi;p__Ascomycota;c__Sordariomycetes;o__Magnaporthales;f__Magnaporthaceae;g__Ophioceras;s__Ophioceras_aquaticum	0	-	0.4	0.894427	0.423711	0	-	0	-	-		Exclusive 2022	Exclusive organic	|Undefined Saprotroph|	Probable	Tedersoo L, et al. 2014. Science 346:e1256688 ((https://doi.org/10.1126/science.1256688)); Põlme S, et al. 2020. Fungal Diversity 105:1-16 ((https://doi.org/10.1007/s13225-020-00466-2))
k__Fungi;p__Ascomycota;c__Sordariomycetes;o__Magnaporthales;f__Magnaporthaceae;g__Slopeiomyces;s__Slopeiomyces_cylindrosporus	0	-	0.8	1.75119	0.168078	0	-	0	-	-		Exclusive 2022	Exclusive organic	|Endophyte|	Probable	Põlme S, et al. 2020. Fungal Diversity 105:1-16 ((https://doi.org/10.1007/s13225-020-00466-2))
k__Fungi;p__Ascomycota;c__Sordariomycetes;o__Microascales	287.2	921.355	0	-	0.00248889	4.44	9.32327	7.68	22.4865	0.748072	significant differences in 2022	Core		-	-	-
k__Fungi;p__Ascomycota;c__Sordariomycetes;o__Microascales;f__Halosphaeriaceae;g__Cirrenalia;s__unidentified	2	5.96418	2.33333	4.32049	0.63435	0	-	3.73333	9.12975	0.0797252		Core		Plant Pathogen-Undefined Saprotroph-|Wood Saprotroph|	Probable	Tedersoo L, et al. 2014. Science 346:e1256688 ((https://doi.org/10.1126/science.1256688)); Põlme S, et al. 2020. Fungal Diversity 105:1-16 ((https://doi.org/10.1007/s13225-020-00466-2))
k__Fungi;p__Ascomycota;c__Sordariomycetes;o__Microascales;f__Microascaceae	0	-	0	-	-	0	-	1.8	4.02492	0.423711		Exclusive 2023	Exclusive organic	-	-	-
k__Fungi;p__Ascomycota;c__Sordariomycetes;o__Microascales;f__Microascaceae;g__Cephalotrichum;s__Cephalotrichum_asperulum	1.7	2.83039	0.3	0.948683	0.234266	1	2.16025	5.2	10.83	0.584779		Core		|Undefined Saprotroph|	Probable	Põlme S, et al. 2020. Fungal Diversity 105:1-16 ((https://doi.org/10.1007/s13225-020-00466-2)); The American Phytopathological Society Common Names of Plant Diseases ((http://www.apsnet.org/publications/commonnames/Pages/default.aspx))
k__Fungi;p__Ascomycota;c__Sordariomycetes;o__Microascales;f__Microascaceae;g__Cephalotrichum;s__Cephalotrichum_dendrocephalum	1.2	2.29976	0	-	0.0778725	0	-	19.3	28.9791	0.0349831	significant differences in 2023	Core		|Undefined Saprotroph|	Probable	Põlme S, et al. 2020. Fungal Diversity 105:1-16 ((https://doi.org/10.1007/s13225-020-00466-2)); The American Phytopathological Society Common Names of Plant Diseases ((http://www.apsnet.org/publications/commonnames/Pages/default.aspx))
k__Fungi;p__Ascomycota;c__Sordariomycetes;o__Microascales;f__Microascaceae;g__Gamsia;s__Gamsia_simplex	0	-	0	-	-	44.2	23.4883	0	-	0.00749496	significant differences in 2023	Exclusive 2023	Exclusive conventional	|Undefined Saprotroph|	Probable	Põlme S, et al. 2020. Fungal Diversity 105:1-16 ((https://doi.org/10.1007/s13225-020-00466-2))
k__Fungi;p__Ascomycota;c__Sordariomycetes;o__Microascales;f__Microascaceae;g__Kernia;s__Kernia_columnaris	7	13.7314	0.633333	1.95613	0.0227776	19.9	32.3849	5.36667	14.773	0.181978	significant differences in 2022	Core		|Dung Saprotroph|-Undefined Saprotroph	Highly Probable	Bills GF, et al. 2013. Current Opinion in Microbiology 16:549-565 ((https://doi.org/10.1016/j.mib.2013.08.001)); Tedersoo L, et al. 2014. Science 346:e1256688 ((https://doi.org/10.1126/science.1256688)); Põlme S, et al. 2020. Fungal Diversity 105:1-16 ((https://doi.org/10.1007/s13225-020-00466-2))
k__Fungi;p__Ascomycota;c__Sordariomycetes;o__Microascales;f__Microascaceae;g__Lophotrichus;s__Lophotrichus_fimeti	0	-	0	-	-	3	6.7082	9	20.1246	1		Exclusive 2023		|Dung Saprotroph|-Undefined Saprotroph	Probable	Tedersoo L, et al. 2014. Science 346:e1256688 ((https://doi.org/10.1126/science.1256688)); Põlme S, et al. 2020. Fungal Diversity 105:1-16 ((https://doi.org/10.1007/s13225-020-00466-2))
k__Fungi;p__Ascomycota;c__Sordariomycetes;o__Microascales;f__Microascaceae;g__Microascus	0.2	0.447214	0	-	0.423711	0.6	1.34164	1.8	4.02492	1		Core		Animal Pathogen-Endophyte-Plant Pathogen-Undefined Saprotroph	Possible	Cannon PF, Kirk PM. 2007. Fungal Families of the World. CAB International, Cambridge (ISBN: 978-0851998275)
k__Fungi;p__Ascomycota;c__Sordariomycetes;o__Microascales;f__Microascaceae;g__Microascus;s__Microascus_croci	0	-	0	-	-	0	-	1.5	3.24037	0.168078		Exclusive 2023	Exclusive organic	Animal Pathogen-Dung Saprotroph-Endophyte-Plant Pathogen-Plant Saprotroph-|Undefined Saprotroph|	Possible	James TY, et al. 2006. Nature 443:818-822 ((https://doi.org/10.1038/nature05110)); Costa IPMW, et al. 2012. Mycotaxon 119:e26 (as Endophyte) ((http://mycotaxon.com/resources/checklists/costa_v119_checklist.pdf)); Bills GF, et al. 2013. Current Opinion in Microbiology 16:549-565 ((https://doi.org/10.1016/j.mib.2013.08.001)); Irinyi L, et al. 2015. Medical Mycology 53:313-337 ((https://doi.org/10.1…
k__Fungi;p__Ascomycota;c__Sordariomycetes;o__Microascales;f__Microascaceae;g__Microascus;s__Microascus_verrucosus	0	-	0	-	-	1.3	3.19896	0.3	0.948683	0.542802		Exclusive 2023		Animal Pathogen-Dung Saprotroph-Endophyte-Plant Pathogen-Plant Saprotroph-|Undefined Saprotroph|	Possible	James TY, et al. 2006. Nature 443:818-822 ((https://doi.org/10.1038/nature05110)); Costa IPMW, et al. 2012. Mycotaxon 119:e26 (as Endophyte) ((http://mycotaxon.com/resources/checklists/costa_v119_checklist.pdf)); Bills GF, et al. 2013. Current Opinion in Microbiology 16:549-565 ((https://doi.org/10.1016/j.mib.2013.08.001)); Irinyi L, et al. 2015. Medical Mycology 53:313-337 ((https://doi.org/10.1…
k__Fungi;p__Ascomycota;c__Sordariomycetes;o__Microascales;f__Microascaceae;g__Petriella;s__Petriella_musispora	0	-	0	-	-	0	-	0.8	1.78885	0.423711		Exclusive 2023	Exclusive organic	|Dung Saprotroph|-Undefined Saprotroph	Probable	Tedersoo L, et al. 2014. Science 346:e1256688 ((https://doi.org/10.1126/science.1256688)); Põlme S, et al. 2020. Fungal Diversity 105:1-16 ((https://doi.org/10.1007/s13225-020-00466-2))
k__Fungi;p__Ascomycota;c__Sordariomycetes;o__Microascales;f__Microascaceae;g__Scedosporium;s__Scedosporium_boydii	0.4	1.26491	0.7	2.21359	1	1.1	1.85293	0	-	0.0775833		Core		Animal Parasite-|Undefined Saprotroph|	Probable	Tedersoo L, et al. 2014. Science 346:e1256688 ((https://doi.org/10.1126/science.1256688)); Põlme S, et al. 2020. Fungal Diversity 105:1-16 ((https://doi.org/10.1007/s13225-020-00466-2))
k__Fungi;p__Ascomycota;c__Sordariomycetes;o__Microascales;f__Microascaceae;g__Scedosporium;s__Scedosporium_dehoogii	25.8	14.8896	0.8	1.78885	0.00970079	1	2.23607	0.6	1.34164	1	significant differences in 2022	Core		Animal Parasite-|Undefined Saprotroph|	Probable	Tedersoo L, et al. 2014. Science 346:e1256688 ((https://doi.org/10.1126/science.1256688)); Põlme S, et al. 2020. Fungal Diversity 105:1-16 ((https://doi.org/10.1007/s13225-020-00466-2))
k__Fungi;p__Ascomycota;c__Sordariomycetes;o__Microascales;f__Microascaceae;g__Scopulariopsis;s__Scopulariopsis_cordiae	0	-	0	-	-	2.6	5.81378	7.2	13.9714	0.607236		Exclusive 2023		Dung Saprotroph-Endophyte-Plant Pathogen-Plant Saprotroph-|Undefined Saprotroph|-Wood Saprotroph	Highly Probable	Seehann G, et al. 1975. List of Fungi in Soft-Rot Tissue Tests. Institute fur Holzbiologie und Holzschutz, Bundesforschungsanstalt fur Forst - und Holzwirtshaft, Hamburg - Lohbrugge, Germany; Costa IPMW, et al. 2012. Mycotaxon 119:e26 ((http://mycotaxon.com/resources/checklists/costa_v119_checklist.pdf)); Bills GF, et al. 2013. Current Opinion in Microbiology 16:549-565 ((https://doi.org/10.1016/…
k__Fungi;p__Ascomycota;c__Sordariomycetes;o__Microascales;f__Microascaceae;g__Yunnania;s__Yunnania_carbonaria	0.6	1.34164	0	-	0.423711	0	-	45.8	76.7216	0.179712		Core		|Undefined Saprotroph|	Probable	Põlme S, et al. 2020. Fungal Diversity 105:1-16 ((https://doi.org/10.1007/s13225-020-00466-2))
k__Fungi;p__Ascomycota;c__Sordariomycetes;o__Savoryellales;f__Savoryellaceae;g__Canalisporium;s__unidentified	0	-	0	-	-	0	-	0.2	0.447214	0.423711		Exclusive 2023	Exclusive organic	|Wood Saprotroph|	Probable	Nawawi A, Kuthubutheen AJ. 1989. Mycotaxon 34:475-487 ((https://api.semanticscholar.org/CorpusID:89433458)); Põlme S, et al. 2020. Fungal Diversity 105:1-16 ((https://doi.org/10.1007/s13225-020-00466-2))
k__Fungi;p__Ascomycota;c__Sordariomycetes;o__Sordariales	0.66	2.22793	0.8	2.66497	0.643485	1.6	6.87794	0.04	0.197949	0.370228		Core		-	-	-
k__Fungi;p__Ascomycota;c__Sordariomycetes;o__Sordariales;f__Cephalothecaceae;g__Phialemonium;s__Phialemonium_atrogriseum	0.4	0.894427	0	-	0.423711	18.8	7.85493	3	4.24264	0.0111594	significant differences in 2023	Core		|Animal Parasite|-Undefined Saprotroph	Probable	Tedersoo L, et al. 2014. Science 346:e1256688 ((https://doi.org/10.1126/science.1256688)); Põlme S, et al. 2020. Fungal Diversity 105:1-16 ((https://doi.org/10.1007/s13225-020-00466-2))
k__Fungi;p__Ascomycota;c__Sordariomycetes;o__Sordariales;f__Cephalothecaceae;g__Phialemonium;s__Phialemonium_globosum	0.25	0.638666	0	-	0.0805629	0.75	2.35919	11.25	50.3115	0.614695		Core		|Animal Parasite|-Undefined Saprotroph	Probable	Tedersoo L, et al. 2014. Science 346:e1256688 ((https://doi.org/10.1126/science.1256688)); Põlme S, et al. 2020. Fungal Diversity 105:1-16 ((https://doi.org/10.1007/s13225-020-00466-2))
k__Fungi;p__Ascomycota;c__Sordariomycetes;o__Sordariales;f__Cephalothecaceae;g__Phialemonium;s__Phialemonium_inflatum	4.2	5.9963	0.3	0.948683	0.101161	32.2	21.9788	59.8	85.3604	0.969445		Core		|Animal Parasite|-Undefined Saprotroph	Probable	Tedersoo L, et al. 2014. Science 346:e1256688 ((https://doi.org/10.1126/science.1256688)); Põlme S, et al. 2020. Fungal Diversity 105:1-16 ((https://doi.org/10.1007/s13225-020-00466-2))
k__Fungi;p__Ascomycota;c__Sordariomycetes;o__Sordariales;f__Chaetomiaceae	16.45	38.2794	2.35	4.93404	0.187478	19.6	48.0629	3.75	8.47209	0.831001		Core		-	-	-
k__Fungi;p__Ascomycota;c__Sordariomycetes;o__Sordariales;f__Chaetomiaceae;g__Acrophialophora	0.6	1.34164	0	-	0.423711	0	-	0	-	-		Exclusive 2022	Exclusive conventional	Animal Pathogen-Dung Saprotroph-Endophyte-Epiphyte-Plant Saprotroph-Wood Saprotroph	Possible	Seehann G, et al. 1975. List of Fungi in Soft-Rot Tissue Tests. Institute fur Holzbiologie und Holzschutz, Bundesforschungsanstalt fur Forst - und Holzwirtshaft, Hamburg - Lohbrugge, Germany; Cannon PF, Kirk PM. 2007. Fungal Families of the World. CAB International, Cambridge ((https://isbnsearch.org/isbn/9780851998275)); Bills GF, et al. 2013. Current Opinion in Microbiology 16:549-565 ((https:/…
k__Fungi;p__Ascomycota;c__Sordariomycetes;o__Sordariales;f__Chaetomiaceae;g__Botryotrichum;s__Botryotrichum_spirotrichum	55	34.6554	0	-	0.00749496	149.6	95.8739	2	4.47214	0.00970079	significant differences both years	Core		Plant Saprotroph-|Undefined Saprotroph|	Probable	Tedersoo L, et al. 2014. Science 346:e1256688 ((https://doi.org/10.1126/science.1256688)); Põlme S, et al. 2020. Fungal Diversity 105:1-16 ((https://doi.org/10.1007/s13225-020-00466-2))
k__Fungi;p__Ascomycota;c__Sordariomycetes;o__Sordariales;f__Chaetomiaceae;g__Chaetomium	20.8667	38.0936	3.8	7.1234	0.131546	13.4667	22.0871	31.6	66.8643	0.960576		Core		Animal Pathogen-Dung Saprotroph-Endophyte-Epiphyte-Plant Saprotroph-Wood Saprotroph	Possible	Seehann G, et al. 1975. List of Fungi in Soft-Rot Tissue Tests. Institute fur Holzbiologie und Holzschutz, Bundesforschungsanstalt fur Forst - und Holzwirtshaft, Hamburg - Lohbrugge, Germany; Cannon PF, Kirk PM. 2007. Fungal Families of the World. CAB International, Cambridge ((https://isbnsearch.org/isbn/9780851998275)); Bills GF, et al. 2013. Current Opinion in Microbiology 16:549-565 ((https:/…
k__Fungi;p__Ascomycota;c__Sordariomycetes;o__Sordariales;f__Chaetomiaceae;g__Chaetomium;s__Chaetomium_elatum	0	-	0	-	-	0	-	8.1	13.8118	0.0778725		Exclusive 2023	Exclusive organic	Animal Pathogen-Dung Saprotroph-Endophyte-Epiphyte-Plant Pathogen-|Plant Saprotroph|-Wood Saprotroph	Possible	Seehann G, et al. 1975. List of Fungi in Soft-Rot Tissue Tests. Institute fur Holzbiologie und Holzschutz, Bundesforschungsanstalt fur Forst - und Holzwirtshaft, Hamburg - Lohbrugge, Germany; Cannon PF, Kirk PM. 2007. Fungal Families of the World. CAB International, Cambridge ((https://isbnsearch.org/isbn/9780851998275)); Bills GF, et al. 2013. Current Opinion in Microbiology 16:549-565 ((https:/…
k__Fungi;p__Ascomycota;c__Sordariomycetes;o__Sordariales;f__Chaetomiaceae;g__Chaetomium;s__Chaetomium_globosum	0	-	0	-	-	0	-	3.4	7.60263	0.423711		Exclusive 2023	Exclusive organic	Animal Pathogen-Dung Saprotroph-Endophyte-Epiphyte-Plant Pathogen-|Plant Saprotroph|-Wood Saprotroph	Possible	Seehann G, et al. 1975. List of Fungi in Soft-Rot Tissue Tests. Institute fur Holzbiologie und Holzschutz, Bundesforschungsanstalt fur Forst - und Holzwirtshaft, Hamburg - Lohbrugge, Germany; Cannon PF, Kirk PM. 2007. Fungal Families of the World. CAB International, Cambridge ((https://isbnsearch.org/isbn/9780851998275)); Bills GF, et al. 2013. Current Opinion in Microbiology 16:549-565 ((https:/…
k__Fungi;p__Ascomycota;c__Sordariomycetes;o__Sordariales;f__Chaetomiaceae;g__Dichotomopilus	0	-	0.8	1.78885	0.423711	0	-	0	-	-		Exclusive 2022	Exclusive organic	Animal Pathogen-Dung Saprotroph-Endophyte-Epiphyte-Plant Saprotroph-Wood Saprotroph	Possible	Seehann G, et al. 1975. List of Fungi in Soft-Rot Tissue Tests. Institute fur Holzbiologie und Holzschutz, Bundesforschungsanstalt fur Forst - und Holzwirtshaft, Hamburg - Lohbrugge, Germany; Cannon PF, Kirk PM. 2007. Fungal Families of the World. CAB International, Cambridge ((https://isbnsearch.org/isbn/9780851998275)); Bills GF, et al. 2013. Current Opinion in Microbiology 16:549-565 ((https:/…
k__Fungi;p__Ascomycota;c__Sordariomycetes;o__Sordariales;f__Chaetomiaceae;g__Humicola;s__Humicola_sardiniae	11.4	16.2084	0.1	0.316228	0.0165701	3.8	12.0167	0	-	0.36812	significant differences in 2022	Core		Plant Pathogen-Undefined Saprotroph-|Wood Saprotroph|	Probable	Seehann G, et al. 1975. List of Fungi in Soft-Rot Tissue Tests. Institute fur Holzbiologie und Holzschutz, Bundesforschungsanstalt fur Forst - und Holzwirtshaft, Hamburg - Lohbrugge, Germany; Costa IPMW, et al. 2012. Mycotaxon 119:e26 ((http://mycotaxon.com/resources/checklists/costa_v119_checklist.pdf)); Tedersoo L, et al. 2014. Science 346:e1256688 ((https://doi.org/10.1126/science.1256688)); P…
k__Fungi;p__Ascomycota;c__Sordariomycetes;o__Sordariales;f__Chaetomiaceae;g__unidentified;s__unidentified	0	-	0.6	1.34164	0.423711	0	-	0	-	-		Exclusive 2022	Exclusive organic	Animal Pathogen-Dung Saprotroph-Endophyte-Epiphyte-Plant Saprotroph-Wood Saprotroph	Possible	Seehann G, et al. 1975. List of Fungi in Soft-Rot Tissue Tests. Institute fur Holzbiologie und Holzschutz, Bundesforschungsanstalt fur Forst - und Holzwirtshaft, Hamburg - Lohbrugge, Germany; Cannon PF, Kirk PM. 2007. Fungal Families of the World. CAB International, Cambridge ((https://isbnsearch.org/isbn/9780851998275)); Bills GF, et al. 2013. Current Opinion in Microbiology 16:549-565 ((https:/…
k__Fungi;p__Ascomycota;c__Sordariomycetes;o__Sordariales;f__Chaetomiaceae;g__Zopfiella;s__unidentified	0	-	1.6	3.57771	0.423711	0	-	0	-	-		Exclusive 2022	Exclusive organic	|Dung Saprotroph|	Highly Probable	Bills GF, et al. 2013. Current Opinion in Microbiology 16:549-565 ((https://doi.org/10.1016/j.mib.2013.08.001)); Tedersoo L, et al. 2014. Science 346:e1256688 ((https://doi.org/10.1126/science.1256688)); Põlme S, et al. 2020. Fungal Diversity 105:1-16 ((https://doi.org/10.1007/s13225-020-00466-2))
k__Fungi;p__Ascomycota;c__Sordariomycetes;o__Sordariales;f__Chaetomiaceae;g__Zopfiella;s__Zopfiella_erostrata	0	-	0	-	-	0	-	3.4	7.60263	0.423711		Exclusive 2023	Exclusive organic	|Dung Saprotroph|	Highly Probable	Bills GF, et al. 2013. Current Opinion in Microbiology 16:549-565 ((https://doi.org/10.1016/j.mib.2013.08.001)); Tedersoo L, et al. 2014. Science 346:e1256688 ((https://doi.org/10.1126/science.1256688)); Põlme S, et al. 2020. Fungal Diversity 105:1-16 ((https://doi.org/10.1007/s13225-020-00466-2))
k__Fungi;p__Ascomycota;c__Sordariomycetes;o__Sordariales;f__Chaetomiaceae;g__Zopfiella;s__Zopfiella_tabulata	0.2	0.632456	0	-	0.36812	0	-	0.9	2.84605	0.36812		Core		|Dung Saprotroph|	Highly Probable	Bills GF, et al. 2013. Current Opinion in Microbiology 16:549-565 ((https://doi.org/10.1016/j.mib.2013.08.001)); Tedersoo L, et al. 2014. Science 346:e1256688 ((https://doi.org/10.1126/science.1256688)); Põlme S, et al. 2020. Fungal Diversity 105:1-16 ((https://doi.org/10.1007/s13225-020-00466-2))
k__Fungi;p__Ascomycota;c__Sordariomycetes;o__Sordariales;f__Lasiosphaeriaceae	1.06667	4.65302	4.93333	12.9107	0.157906	0	-	8.03333	20.5065	0.00278801	significant differences in 2023	Core		-	-	-
k__Fungi;p__Ascomycota;c__Sordariomycetes;o__Sordariales;f__Lasiosphaeriaceae;g__Apodus;s__Apodus_deciduus	0	-	0.2	0.447214	0.423711	0	-	0	-	-		Exclusive 2022	Exclusive organic	|Dung Saprotroph|-Undefined Saprotroph	Probable	Tedersoo L, et al. 2014. Science 346:e1256688 ((https://doi.org/10.1126/science.1256688)); Põlme S, et al. 2020. Fungal Diversity 105:1-16 ((https://doi.org/10.1007/s13225-020-00466-2))
k__Fungi;p__Ascomycota;c__Sordariomycetes;o__Sordariales;f__Lasiosphaeriaceae;g__Cercophora;s__Cercophora_coronata	0	-	0	-	-	0	-	3	5.19615	0.179712		Exclusive 2023	Exclusive organic	|Dung Saprotroph|	Highly Probable	Bell A. 1983. Dung Fungi: An Illustrated Guide to Coprophilous Fungi in New Zealand. Victoria University Press, Wellington (ISBN: 978-0864730015); Põlme S, et al. 2020. Fungal Diversity 105:1-16 ((https://doi.org/10.1007/s13225-020-00466-2))
k__Fungi;p__Ascomycota;c__Sordariomycetes;o__Sordariales;f__Lasiosphaeriaceae;g__Cercophora;s__unidentified	0.4	0.894427	0.8	1.78885	1	0	-	0	-	-		Exclusive 2022		|Dung Saprotroph|	Highly Probable	Bell A. 1983. Dung Fungi: An Illustrated Guide to Coprophilous Fungi in New Zealand. Victoria University Press, Wellington (ISBN: 978-0864730015); Põlme S, et al. 2020. Fungal Diversity 105:1-16 ((https://doi.org/10.1007/s13225-020-00466-2))
k__Fungi;p__Ascomycota;c__Sordariomycetes;o__Sordariales;f__Lasiosphaeriaceae;g__Cladorrhinum;s__Cladorrhinum_brunnescens	0	-	0.6	0.894427	0.179712	0	-	0	-	-		Exclusive 2022	Exclusive organic	Animal Pathogen-Dung Saprotroph-Endophyte-Plant Pathogen-Plant Saprotroph-|Undefined Saprotroph|-Wood Saprotroph	Probable	Seehann G, et al. 1975. List of Fungi in Soft-Rot Tissue Tests. Institute fur Holzbiologie und Holzschutz, Bundesforschungsanstalt fur Forst - und Holzwirtshaft, Hamburg - Lohbrugge, Germany; Carmaran CC, et al. 2015. Mycological Progress 14:e94 ((https://doi.org/10.1007/s11557-015-1106-3)); Põlme S, et al. 2020. Fungal Diversity 105:1-16 ((https://doi.org/10.1007/s13225-020-00466-2))
k__Fungi;p__Ascomycota;c__Sordariomycetes;o__Sordariales;f__Lasiosphaeriaceae;g__Cladorrhinum;s__Cladorrhinum_flexuosum	0	-	0	-	-	0	-	1.2	2.68328	0.423711		Exclusive 2023	Exclusive organic	Animal Pathogen-Dung Saprotroph-Endophyte-Plant Pathogen-Plant Saprotroph-|Undefined Saprotroph|-Wood Saprotroph	Probable	Seehann G, et al. 1975. List of Fungi in Soft-Rot Tissue Tests. Institute fur Holzbiologie und Holzschutz, Bundesforschungsanstalt fur Forst - und Holzwirtshaft, Hamburg - Lohbrugge, Germany; Carmaran CC, et al. 2015. Mycological Progress 14:e94 ((https://doi.org/10.1007/s11557-015-1106-3)); Põlme S, et al. 2020. Fungal Diversity 105:1-16 ((https://doi.org/10.1007/s13225-020-00466-2))
k__Fungi;p__Ascomycota;c__Sordariomycetes;o__Sordariales;f__Lasiosphaeriaceae;g__Podospora	0	-	3.08	7.27393	0.00513959	0	-	0.12	0.6	0.337055	significant differences in 2022	Core	Exclusive organic	Undefined Saprotroph	Probable	Cannon PF, Kirk PM. 2007. Fungal Families of the World. CAB International, Cambridge (ISBN: 978-0851998275)
k__Fungi;p__Ascomycota;c__Sordariomycetes;o__Sordariales;f__Lasiosphaeriaceae;g__Podospora;s__Podospora_intestinacea	1.6	3.86437	0.3	0.948683	0.503631	2.4	5.08156	0	-	0.168078		Core		|Dung Saprotroph|-Endophyte-Plant Saprotroph-Undefined Saprotroph	Possible	Bell A. 1983. Dung Fungi: An Illustrated Guide to Coprophilous Fungi in New Zealand. Victoria University Press, Wellington (ISBN: 978-0864730015); Tedersoo L, et al. 2014. Science 346:e1256688 ((https://doi.org/10.1126/science.1256688)); David AS, et al. 2016. Microbial Ecology 71:912-926 ((https://doi.org/10.1007/s00248-015-0712-6)); Põlme S, et al. 2020. Fungal Diversity 105:1-16 ((https://doi.…
k__Fungi;p__Ascomycota;c__Sordariomycetes;o__Sordariales;f__Lasiosphaeriaceae;g__Podospora;s__Podospora_pyriformis	0	-	1.2	2.68328	0.423711	0	-	0	-	-		Exclusive 2022	Exclusive organic	|Dung Saprotroph|-Endophyte-Plant Saprotroph-Undefined Saprotroph	Possible	Bell A. 1983. Dung Fungi: An Illustrated Guide to Coprophilous Fungi in New Zealand. Victoria University Press, Wellington (ISBN: 978-0864730015); Tedersoo L, et al. 2014. Science 346:e1256688 ((https://doi.org/10.1126/science.1256688)); David AS, et al. 2016. Microbial Ecology 71:912-926 ((https://doi.org/10.1007/s00248-015-0712-6)); Põlme S, et al. 2020. Fungal Diversity 105:1-16 ((https://doi.…
k__Fungi;p__Ascomycota;c__Sordariomycetes;o__Sordariales;f__Lasiosphaeriaceae;g__Schizothecium	0.233333	0.727932	1.6	6.19566	0.954699	0	-	3.33333	9.30085	0.0419262	significant differences in 2023	Core		Undefined Saprotroph	Probable	Cannon PF, Kirk PM. 2007. Fungal Families of the World. CAB International, Cambridge (ISBN: 978-0851998275)
k__Fungi;p__Ascomycota;c__Sordariomycetes;o__Sordariales;f__Lasiosphaeriaceae;g__Schizothecium;s__Schizothecium_fimbriatum	0	-	0	-	-	0	-	7.7	16.0973	0.0778725		Exclusive 2023	Exclusive organic	|Dung Saprotroph|	Highly Probable	Bills GF, et al. 2013. Current Opinion in Microbiology 16:549-565 ((https://doi.org/10.1016/j.mib.2013.08.001)); Tedersoo L, et al. 2014. Science 346:e1256688 ((https://doi.org/10.1126/science.1256688)); Põlme S, et al. 2020. Fungal Diversity 105:1-16 ((https://doi.org/10.1007/s13225-020-00466-2))
k__Fungi;p__Ascomycota;c__Sordariomycetes;o__Sordariales;f__Lasiosphaeriaceae;g__Schizothecium;s__unidentified	0	-	0.8	1.78085	0.0796017	0	-	1.86667	7.22957	0.350648		Core	Exclusive organic	|Dung Saprotroph|	Highly Probable	Bills GF, et al. 2013. Current Opinion in Microbiology 16:549-565 ((https://doi.org/10.1016/j.mib.2013.08.001)); Tedersoo L, et al. 2014. Science 346:e1256688 ((https://doi.org/10.1126/science.1256688)); Põlme S, et al. 2020. Fungal Diversity 105:1-16 ((https://doi.org/10.1007/s13225-020-00466-2))
k__Fungi;p__Ascomycota;c__Sordariomycetes;o__Sordariales;f__Lasiosphaeriaceae;g__unidentified;s__unidentified	0	-	0.7	1.63639	0.168078	0.4	1.26491	0.5	1.58114	1		Core		Undefined Saprotroph	Probable	Cannon PF, Kirk PM. 2007. Fungal Families of the World. CAB International, Cambridge (ISBN: 978-0851998275)
k__Fungi;p__Ascomycota;c__Sordariomycetes;o__Sordariales;f__Sordariales_fam_Incertae_sedis;g__Conlarium;s__unidentified	0	-	0	-	-	0.6	1.34164	0	-	0.423711		Exclusive 2023	Exclusive conventional	Undefined Saprotroph-|Wood Saprotroph|	Probable	Tedersoo L, et al. 2014. Science 346:e1256688 ((https://doi.org/10.1126/science.1256688)); Põlme S, et al. 2020. Fungal Diversity 105:1-16 ((https://doi.org/10.1007/s13225-020-00466-2))
k__Fungi;p__Ascomycota;c__Sordariomycetes;o__Sordariales;f__Sordariales_fam_Incertae_sedis;g__Madurella;s__unidentified	1.7	4.71522	0	-	0.168078	0	-	1.6	5.05964	0.36812		Core		|Animal Parasite|-Animal Pathogen-Undefined Saprotroph	Probable	Põlme S, et al. 2020. Fungal Diversity 105:1-16 ((https://doi.org/10.1007/s13225-020-00466-2)); https://www.cdc.gov ((https://www.cdc.gov))
k__Fungi;p__Ascomycota;c__Sordariomycetes;o__Sordariales;f__Sordariales_fam_Incertae_sedis;g__Remersonia;s__Remersonia_thermophila	0	-	0.2	0.447214	0.423711	0	-	0	-	-		Exclusive 2022	Exclusive organic	|Dung Saprotroph|	Probable	Põlme S, et al. 2020. Fungal Diversity 105:1-16 ((https://doi.org/10.1007/s13225-020-00466-2))
k__Fungi;p__Ascomycota;c__Sordariomycetes;o__Sordariales;f__Sordariales_fam_Incertae_sedis;g__Staphylotrichum;s__Staphylotrichum_coccosporum	1.2	2.68328	0	-	0.423711	0	-	0	-	-		Exclusive 2022	Exclusive conventional	|Undefined Saprotroph|	Probable	Tedersoo L, et al. 2014. Science 346:e1256688 ((https://doi.org/10.1126/science.1256688)); Põlme S, et al. 2020. Fungal Diversity 105:1-16 ((https://doi.org/10.1007/s13225-020-00466-2))
k__Fungi;p__Ascomycota;c__Sordariomycetes;o__Sordariales;f__unidentified;g__unidentified;s__unidentified	0.1	0.305129	2.13333	10.6082	0.722763	1.4	6.24003	0.533333	2.92119	0.321413		Core		-	-	-
k__Fungi;p__Ascomycota;c__Sordariomycetes;o__Sordariomycetes_ord_Incertae_sedis;f__Sordariomycetes_fam_Incertae_sedis;g__Pleurophragmium;s__unidentified	0	-	1.86667	4.80872	0.0797252	0	-	0.8	2.11119	0.164143		Core	Exclusive organic	|Undefined Saprotroph|	Probable	Põlme S, et al. 2020. Fungal Diversity 105:1-16 ((https://doi.org/10.1007/s13225-020-00466-2))
k__Fungi;p__Ascomycota;c__Sordariomycetes;o__Xylariales	0	-	1.8	2.68328	0.179712	0	-	0	-	-		Exclusive 2022	Exclusive organic	-	-	-
k__Fungi;p__Ascomycota;c__Sordariomycetes;o__Xylariales;f__Bartaliniaceae;g__Truncatella;s__Truncatella_angustata	0	-	5.6	7.66812	0.0720057	0	-	0	-	-		Exclusive 2022	Exclusive organic	|Plant Pathogen|	Probable	Tedersoo L, et al. 2014. Science 346:e1256688 ((https://doi.org/10.1126/science.1256688)); Põlme S, et al. 2020. Fungal Diversity 105:1-16 ((https://doi.org/10.1007/s13225-020-00466-2))
k__Fungi;p__Ascomycota;c__Sordariomycetes;o__Xylariales;f__Microdochiaceae;g__Idriella;s__Idriella_lunata	0	-	0	-	-	0	-	0.4	0.894427	0.423711		Exclusive 2023	Exclusive organic	Endophyte-|Plant Saprotroph|-Undefined Saprotroph	Probable	Tedersoo L, et al. 2014. Science 346:e1256688 ((https://doi.org/10.1126/science.1256688)); Põlme S, et al. 2020. Fungal Diversity 105:1-16 ((https://doi.org/10.1007/s13225-020-00466-2))
k__Fungi;p__Ascomycota;c__Sordariomycetes;o__Xylariales;f__Microdochiaceae;g__Idriella;s__unidentified	0	-	0	-	-	0	-	0.6	1.34164	0.423711		Exclusive 2023	Exclusive organic	Endophyte-|Plant Saprotroph|-Undefined Saprotroph	Probable	Tedersoo L, et al. 2014. Science 346:e1256688 ((https://doi.org/10.1126/science.1256688)); Põlme S, et al. 2020. Fungal Diversity 105:1-16 ((https://doi.org/10.1007/s13225-020-00466-2))
k__Fungi;p__Ascomycota;c__Sordariomycetes;o__Xylariales;f__Microdochiaceae;g__Microdochium;s__Microdochium_colombiense	0	-	1.8	3.03315	0.179712	0	-	8.2	6.49615	0.0253699	significant differences in 2023	Core	Exclusive organic	Endophyte-|Plant Pathogen|	Possible	Mandyam, et al. 2012. Mycorrhiza 22:109-119 ((https://doi.org/10.1007/s00572-011-0386-y)) (as DSE); Tedersoo L, et al. 2014. Science 346:1256688 ((https://doi.org/10.1126/science.1256688)) (as Plant Pathogen); Põlme S, et al. 2020. Fungal Diversity 105:1-16 ((https://doi.org/10.1007/s13225-020-00466-2))
k__Fungi;p__Ascomycota;c__Sordariomycetes;o__Xylariales;f__Xylariaceae	1.2	2.68328	0	-	0.423711	0	-	0	-	-		Exclusive 2022	Exclusive conventional	-	-	-
k__Fungi;p__Ascomycota;c__Sordariomycetes;o__Xylariales;f__Xylariaceae;g__Hypoxylon;s__Hypoxylon_rubiginosum	0	-	0.2	0.447214	0.423711	0	-	0	-	-		Exclusive 2022	Exclusive organic	Endophyte-Undefined Saprotroph-|Wood Saprotroph|	Probable	Tedersoo L, et al. 2014. Science 346:e1256688 ((https://doi.org/10.1126/science.1256688)); Põlme S, et al. 2020. Fungal Diversity 105:1-16 ((https://doi.org/10.1007/s13225-020-00466-2))
k__Fungi;p__Ascomycota;c__Sordariomycetes;o__Xylariales;f__Xylariales_fam_Incertae_sedis;g__Fusidium;s__unidentified	0.6	1.89737	10.1	15.1397	0.100939	1.1	3.47851	4.3	4.87739	0.0934351		Core		|Undefined Saprotroph|	Probable	Tedersoo L, et al. 2014. Science 346:e1256688 ((https://doi.org/10.1126/science.1256688)); Põlme S, et al. 2020. Fungal Diversity 105:1-16 ((https://doi.org/10.1007/s13225-020-00466-2))
k__Fungi;p__Ascomycota;c__Taphrinomycetes;o__Taphrinales;f__Taphrinaceae;g__Taphrina	0	-	0	-	-	0	-	1	2.23607	0.423711		Exclusive 2023	Exclusive organic	Plant Pathogen	Probable	Cannon PF, Kirk PM. 2007. Fungal Families of the World. CAB International, Cambridge (ISBN: 978-0851998275)
k__Fungi;p__Ascomycota;c__Taphrinomycetes;o__Taphrinales;f__Taphrinaceae;g__Taphrina;s__Taphrina_tormentillae	0.2	0.447214	0	-	0.423711	0	-	0	-	-		Exclusive 2022	Exclusive conventional	|Plant Pathogen|	Probable	Põlme S, et al. 2020. Fungal Diversity 105:1-16 ((https://doi.org/10.1007/s13225-020-00466-2)); The American Phytopathological Society Common Names of Plant Diseases ((http://www.apsnet.org/publications/commonnames/Pages/default.aspx))
k__Fungi;p__Basidiobolomycota;c__Basidiobolomycetes;o__Basidiobolales;f__Basidiobolaceae;g__Basidiobolus;s__unidentified	0	-	3.2	7.15542	0.423711	0	-	0	-	-		Exclusive 2022	Exclusive organic	Animal Pathogen-Animal Symbiotroph-|Undefined Saprotroph|	Probable	Cannon PF, Kirk PM. 2007. Fungal Families of the World. CAB International, Cambridge (ISBN: 978-0851998275); Tedersoo L, et al. 2014. Science 346:e1256688 ((https://doi.org/10.1126/science.1256688)); Põlme S, et al. 2020. Fungal Diversity 105:1-16 ((https://doi.org/10.1007/s13225-020-00466-2))
k__Fungi;p__Basidiobolomycota;c__Basidiobolomycetes;o__Basidiobolales;f__unidentified;g__unidentified;s__unidentified	0	-	0	-	-	1.6	3.57771	0	-	0.423711		Exclusive 2023	Exclusive conventional	-	-	-
k__Fungi;p__Basidiomycota	15.125	85.6529	31.525	117.054	0.283939	11.4875	58.6409	7.4125	28.7559	0.0770395		Core		-	-	-
k__Fungi;p__Basidiomycota;c__Agaricomycetes	0.561905	2.6382	1.3619	5.4669	0.229978	0.866667	4.4572	3.46667	12.339	0.0627535		Core		-	-	-
k__Fungi;p__Basidiomycota;c__Agaricomycetes;o__Agaricales	0.28	1.23639	4.21333	13.845	0.0985987	0.173333	1.28792	2.13333	15.3881	0.148989		Core		-	-	-
k__Fungi;p__Basidiomycota;c__Agaricomycetes;o__Agaricales;f__Agaricaceae	1.06667	2.78944	0.533333	2.06559	0.325821	2.46667	6.57774	0.4	1.12122	0.916158		Core		Bryophyte Parasite-Dung Saprotroph-Ectomycorrhizal-Fungal Parasite-Leaf Saprotroph-Plant Parasite-Undefined Saprotroph-Wood Saprotroph	Possible	Kirk PM et al. 2008. Dictionary of the Fungi. Tenth Edition. CAB International, Wallingford (ISBN: 978-0851998268)
k__Fungi;p__Basidiomycota;c__Agaricomycetes;o__Agaricales;f__Agaricaceae;g__Agaricus	0	-	2.6	5.81378	0.423711	0	-	0	-	-		Exclusive 2022	Exclusive organic	Undefined Saprotroph	Probable	Cannon PF, Kirk PM. 2007. Fungal Families of the World. CAB International, Cambridge (ISBN: 978-0851998275)
k__Fungi;p__Basidiomycota;c__Agaricomycetes;o__Agaricales;f__Agaricaceae;g__Cystoagaricus;s__unidentified	1.2	3.84057	11.36	23.7292	0.064453	6.92	13.6806	2.56	7.14773	0.115865		Core		Undefined Saprotroph-|Wood Saprotroph|	Probable	Tedersoo L, et al. 2014. Science 346:e1256688 ((https://doi.org/10.1126/science.1256688)); Põlme S, et al. 2020. Fungal Diversity 105:1-16 ((https://doi.org/10.1007/s13225-020-00466-2))
k__Fungi;p__Basidiomycota;c__Agaricomycetes;o__Agaricales;f__Agaricaceae;g__Lepiota;s__Lepiota_elaiophylla	0	-	0	-	-	0	-	0.6	1.34164	0.423711		Exclusive 2023	Exclusive organic	|Plant Saprotroph|-Undefined Saprotroph	Probable	Grgurinovic CA, Simpson JA. 2001. Fungal Diversity 8:97-127 ((http://www.fungaldiversity.org/fdp/sfdp/FD_8_97-127.pdf)); Tedersoo L, et al. 2014. Science 346:e1256688 ((https://doi.org/10.1126/science.1256688)); Põlme S, et al. 2020. Fungal Diversity 105:1-16 ((https://doi.org/10.1007/s13225-020-00466-2))
k__Fungi;p__Basidiomycota;c__Agaricomycetes;o__Agaricales;f__Agaricaceae;g__Lepiota;s__unidentified	0	-	0	-	-	16.4	30.1463	0	-	0.0720057		Exclusive 2023	Exclusive conventional	|Plant Saprotroph|-Undefined Saprotroph	Probable	Grgurinovic CA, Simpson JA. 2001. Fungal Diversity 8:97-127 ((http://www.fungaldiversity.org/fdp/sfdp/FD_8_97-127.pdf)); Tedersoo L, et al. 2014. Science 346:e1256688 ((https://doi.org/10.1126/science.1256688)); Põlme S, et al. 2020. Fungal Diversity 105:1-16 ((https://doi.org/10.1007/s13225-020-00466-2))
k__Fungi;p__Basidiomycota;c__Agaricomycetes;o__Agaricales;f__Agaricaceae;g__Leucoagaricus;s__Leucoagaricus_barssii	2.8	6.19677	0	-	0.168078	0	-	0	-	-		Exclusive 2022	Exclusive conventional	|Undefined Saprotroph|	Probable	Tedersoo L, et al. 2014. Science 346:e1256688 ((https://doi.org/10.1126/science.1256688)); Põlme S, et al. 2020. Fungal Diversity 105:1-16 ((https://doi.org/10.1007/s13225-020-00466-2))
k__Fungi;p__Basidiomycota;c__Agaricomycetes;o__Agaricales;f__Agaricaceae;g__Leucoagaricus;s__Leucoagaricus_tener	0	-	0	-	-	3.5	6.45067	0	-	0.0778725		Exclusive 2023	Exclusive conventional	|Undefined Saprotroph|	Probable	Tedersoo L, et al. 2014. Science 346:e1256688 ((https://doi.org/10.1126/science.1256688)); Põlme S, et al. 2020. Fungal Diversity 105:1-16 ((https://doi.org/10.1007/s13225-020-00466-2))
k__Fungi;p__Basidiomycota;c__Agaricomycetes;o__Agaricales;f__Agaricaceae;g__Leucoagaricus;s__unidentified	0	-	0	-	-	0	-	138	308.577	0.423711		Exclusive 2023	Exclusive organic	|Undefined Saprotroph|	Probable	Tedersoo L, et al. 2014. Science 346:e1256688 ((https://doi.org/10.1126/science.1256688)); Põlme S, et al. 2020. Fungal Diversity 105:1-16 ((https://doi.org/10.1007/s13225-020-00466-2))
k__Fungi;p__Basidiomycota;c__Agaricomycetes;o__Agaricales;f__Agaricaceae;g__Leucocoprinus;s__Leucocoprinus_birnbaumii	0.8	1.30384	0	-	0.179712	0	-	0	-	-		Exclusive 2022	Exclusive conventional	|Undefined Saprotroph|	Probable	Tedersoo L, et al. 2014. Science 346:e1256688 ((https://doi.org/10.1126/science.1256688)); Põlme S, et al. 2020. Fungal Diversity 105:1-16 ((https://doi.org/10.1007/s13225-020-00466-2))
k__Fungi;p__Basidiomycota;c__Agaricomycetes;o__Agaricales;f__Agaricaceae;g__Leucocoprinus;s__Leucocoprinus_cretaceus	0.3	0.674949	0	-	0.168078	0.3	0.948683	3.1	6.57352	0.503631		Core		|Undefined Saprotroph|	Probable	Tedersoo L, et al. 2014. Science 346:e1256688 ((https://doi.org/10.1126/science.1256688)); Põlme S, et al. 2020. Fungal Diversity 105:1-16 ((https://doi.org/10.1007/s13225-020-00466-2))
k__Fungi;p__Basidiomycota;c__Agaricomycetes;o__Agaricales;f__Agaricaceae;g__Melanophyllum;s__unidentified	1	1.41421	0	-	0.179712	0	-	0	-	-		Exclusive 2022	Exclusive conventional	|Undefined Saprotroph|	Probable	Tedersoo L, et al. 2014. Science 346:e1256688 ((https://doi.org/10.1126/science.1256688)); Põlme S, et al. 2020. Fungal Diversity 105:1-16 ((https://doi.org/10.1007/s13225-020-00466-2))
k__Fungi;p__Basidiomycota;c__Agaricomycetes;o__Agaricales;f__Bolbitiaceae;g__Agrocybe;s__Agrocybe_salicaceicola	0	-	0	-	-	0	-	0.6	1.34164	0.423711		Exclusive 2023	Exclusive organic	Dung Saprotroph-|Undefined Saprotroph|	Probable	Tedersoo L, et al. 2014. Science 346:e1256688 ((https://doi.org/10.1126/science.1256688)); Põlme S, et al. 2020. Fungal Diversity 105:1-16 ((https://doi.org/10.1007/s13225-020-00466-2))
k__Fungi;p__Basidiomycota;c__Agaricomycetes;o__Agaricales;f__Bolbitiaceae;g__Conocybe	0	-	1.86667	7.22957	0.350648	0.6	2.32379	12.4	38.7516	0.141755		Core		Dung Saprotroph-Plant Saprotroph-Soil Saprotroph	Probable	Cannon PF, Kirk PM. 2007. Fungal Families of the World. CAB International, Cambridge (ISBN: 978-0851998275)
k__Fungi;p__Basidiomycota;c__Agaricomycetes;o__Agaricales;f__Bolbitiaceae;g__Conocybe;s__Conocybe_graminis	0	-	9	20.1246	0.423711	0	-	0	-	-		Exclusive 2022	Exclusive organic	Dung Saprotroph-Plant Saprotroph-|Undefined Saprotroph|	Probable	Tedersoo L, et al. 2014. Science 346:e1256688 ((https://doi.org/10.1126/science.1256688)); Põlme S, et al. 2020. Fungal Diversity 105:1-16 ((https://doi.org/10.1007/s13225-020-00466-2))
k__Fungi;p__Basidiomycota;c__Agaricomycetes;o__Agaricales;f__Bolbitiaceae;g__Conocybe;s__Conocybe_moseri	0	-	0	-	-	0.466667	1.80739	3	8.02674	0.523999		Exclusive 2023		Dung Saprotroph-Plant Saprotroph-|Undefined Saprotroph|	Probable	Tedersoo L, et al. 2014. Science 346:e1256688 ((https://doi.org/10.1126/science.1256688)); Põlme S, et al. 2020. Fungal Diversity 105:1-16 ((https://doi.org/10.1007/s13225-020-00466-2))
k__Fungi;p__Basidiomycota;c__Agaricomycetes;o__Agaricales;f__Bolbitiaceae;g__Conocybe;s__Conocybe_siennophylla	2.6	9.5304	0.333333	1.29099	0.577155	6.93333	15.2056	103	240.335	0.287891		Core		Dung Saprotroph-Plant Saprotroph-|Undefined Saprotroph|	Probable	Tedersoo L, et al. 2014. Science 346:e1256688 ((https://doi.org/10.1126/science.1256688)); Põlme S, et al. 2020. Fungal Diversity 105:1-16 ((https://doi.org/10.1007/s13225-020-00466-2))
k__Fungi;p__Basidiomycota;c__Agaricomycetes;o__Agaricales;f__Bolbitiaceae;g__Conocybe;s__unidentified	0	-	0	-	-	0	-	325.7	681.462	0.0778725		Exclusive 2023	Exclusive organic	Dung Saprotroph-Plant Saprotroph-|Undefined Saprotroph|	Probable	Tedersoo L, et al. 2014. Science 346:e1256688 ((https://doi.org/10.1126/science.1256688)); Põlme S, et al. 2020. Fungal Diversity 105:1-16 ((https://doi.org/10.1007/s13225-020-00466-2))
k__Fungi;p__Basidiomycota;c__Agaricomycetes;o__Agaricales;f__Bolbitiaceae;g__Pholiotina;s__unidentified	0	-	2.86667	8.30548	0.0797252	0	-	0	-	-		Exclusive 2022	Exclusive organic	Dung Saprotroph-Plant Saprotroph-|Undefined Saprotroph|	Probable	Tedersoo L, et al. 2014. Science 346:e1256688 ((https://doi.org/10.1126/science.1256688)); Põlme S, et al. 2020. Fungal Diversity 105:1-16 ((https://doi.org/10.1007/s13225-020-00466-2))
k__Fungi;p__Basidiomycota;c__Agaricomycetes;o__Agaricales;f__Clavariaceae;g__Clavaria;s__Clavaria_californica	0	-	10.5	24.1534	0.168078	0	-	0	-	-		Exclusive 2022	Exclusive organic	|Undefined Saprotroph|-Undefined Symbiotroph	Probable	Tedersoo L, et al. 2014. Science 346:e1256688 ((https://doi.org/10.1126/science.1256688)); Põlme S, et al. 2020. Fungal Diversity 105:1-16 ((https://doi.org/10.1007/s13225-020-00466-2))
k__Fungi;p__Basidiomycota;c__Agaricomycetes;o__Agaricales;f__Clavariaceae;g__Clavaria;s__Clavaria_tenuipes	0	-	43.7	101.134	0.168078	0	-	0	-	-		Exclusive 2022	Exclusive organic	|Undefined Saprotroph|-Undefined Symbiotroph	Probable	Tedersoo L, et al. 2014. Science 346:e1256688 ((https://doi.org/10.1126/science.1256688)); Põlme S, et al. 2020. Fungal Diversity 105:1-16 ((https://doi.org/10.1007/s13225-020-00466-2))
k__Fungi;p__Basidiomycota;c__Agaricomycetes;o__Agaricales;f__Clavariaceae;g__unidentified;s__unidentified	0	-	1.6	4.98283	0.164394	0	-	0.733333	2.84019	0.350648		Core	Exclusive organic	Lichenized-Undefined Saprotroph	Probable	Cannon PF, Kirk PM. 2007. Fungal Families of the World. CAB International, Cambridge (ISBN: 978-0851998275)
k__Fungi;p__Basidiomycota;c__Agaricomycetes;o__Agaricales;f__Cystostereaceae;g__Crustomyces;s__Crustomyces_subabruptus	0	-	0	-	-	0.2	0.447214	0	-	0.423711		Exclusive 2023	Exclusive conventional	Undefined Saprotroph-|Wood Saprotroph|	Probable	Tedersoo L, et al. 2014. Science 346:e1256688 ((https://doi.org/10.1126/science.1256688)); Põlme S, et al. 2020. Fungal Diversity 105:1-16 ((https://doi.org/10.1007/s13225-020-00466-2))
k__Fungi;p__Basidiomycota;c__Agaricomycetes;o__Agaricales;f__Entolomataceae	0	-	0	-	-	0	-	79.9	247.786	0.168078		Exclusive 2023	Exclusive organic	Bryophyte Parasite-Dung Saprotroph-Ectomycorrhizal-Fungal Parasite-Leaf Saprotroph-Plant Parasite-Undefined Saprotroph-Wood Saprotroph	Possible	Kirk PM et al. 2008. Dictionary of the Fungi. Tenth Edition. CAB International, Wallingford (ISBN: 978-0851998268)
k__Fungi;p__Basidiomycota;c__Agaricomycetes;o__Agaricales;f__Entolomataceae;g__Clitopilus;s__Clitopilus_passeckerianus	0	-	0	-	-	0	-	0.4	0.894427	0.423711		Exclusive 2023	Exclusive organic	Fungal Parasite-|Plant Saprotroph|-Undefined Saprotroph	Probable	Tedersoo L, et al. 2014. Science 346:e1256688 ((https://doi.org/10.1126/science.1256688)); Põlme S, et al. 2020. Fungal Diversity 105:1-16 ((https://doi.org/10.1007/s13225-020-00466-2))
k__Fungi;p__Basidiomycota;c__Agaricomycetes;o__Agaricales;f__Entolomataceae;g__Clitopilus;s__unidentified	61.9333	106.611	11.4667	43.3159	0.104142	0.133333	0.516398	3.66667	8.73962	0.133194		Core		Fungal Parasite-|Plant Saprotroph|-Undefined Saprotroph	Probable	Tedersoo L, et al. 2014. Science 346:e1256688 ((https://doi.org/10.1126/science.1256688)); Põlme S, et al. 2020. Fungal Diversity 105:1-16 ((https://doi.org/10.1007/s13225-020-00466-2))
k__Fungi;p__Basidiomycota;c__Agaricomycetes;o__Agaricales;f__Entolomataceae;g__Entoloma	0	-	0	-	-	0	-	3.2	7.15542	0.423711		Exclusive 2023	Exclusive organic	Ectomycorrhizal-Fungal Parasite-Soil Saprotroph-Undefined Saprotroph	Possible	Cannon PF, Kirk PM. 2007. Fungal Families of the World. CAB International, Cambridge (ISBN: 978-0851998275); List compiled by John Plischke III ((https://goodmushroom.weebly.com/uploads/5/7/1/7/57176535/fungi_on_fungi_pdf_lq.pdf))
k__Fungi;p__Basidiomycota;c__Agaricomycetes;o__Agaricales;f__Entolomataceae;g__Entoloma;s__Entoloma_calongei	0.6	1.34164	0	-	0.423711	0	-	0	-	-		Exclusive 2022	Exclusive conventional	Ectomycorrhizal-Fungal Parasite-|Undefined Saprotroph|-Undefined Symbiotroph	Possible	Rinaldi AC, et al. 2008. Fungal Diversity 33:1-45 ((http://www.fungaldiversity.org/fdp/sfdp/33-1.pdf)) (as ECM/not ECM); Tedersoo L, et al. 2010. Mycorrhiza 20:217-263 ((https://doi.org/10.1007/s00572-009-0274-x; Põlme S, et al. 2020. Fungal Diversity 105:1-16 ((https://doi.org/10.1007/s13225-020-00466-2)); sensu stricto)); http://mycorrhizas.info/ecmf.html ((http://mycorrhizas.info/ecmf.html)) (…
k__Fungi;p__Basidiomycota;c__Agaricomycetes;o__Agaricales;f__Entolomataceae;g__Entoloma;s__unidentified	0.577778	2.05038	5.64444	27.7875	0.312594	0.0888889	0.468179	27.4444	88.9281	0.00983635	significant differences in 2023	Core		Ectomycorrhizal-Fungal Parasite-|Undefined Saprotroph|-Undefined Symbiotroph	Possible	Rinaldi AC, et al. 2008. Fungal Diversity 33:1-45 ((http://www.fungaldiversity.org/fdp/sfdp/33-1.pdf)) (as ECM/not ECM); Tedersoo L, et al. 2010. Mycorrhiza 20:217-263 ((https://doi.org/10.1007/s00572-009-0274-x; Põlme S, et al. 2020. Fungal Diversity 105:1-16 ((https://doi.org/10.1007/s13225-020-00466-2)); sensu stricto)); http://mycorrhizas.info/ecmf.html ((http://mycorrhizas.info/ecmf.html)) (…
k__Fungi;p__Basidiomycota;c__Agaricomycetes;o__Agaricales;f__Hymenogastraceae;g__Hymenogaster;s__Hymenogaster_griseus	0	-	9.2	17.3321	0.0778725	0	-	0	-	-		Exclusive 2022	Exclusive organic	|Ectomycorrhizal|	Possible	Rinaldi AC, et al. 2008. Fungal Diversity 33:1-45 ((http://www.fungaldiversity.org/fdp/sfdp/33-1.pdf)) (as ECM/not ECM); Tedersoo L, et al. 2010. Mycorrhiza 20:217-263 ((https://doi.org/10.1007/s00572-009-0274-x; Põlme S, et al. 2020. Fungal Diversity 105:1-16 ((https://doi.org/10.1007/s13225-020-00466-2)); sensu stricto)); http://mycorrhizas.info/ecmf.html ((http://mycorrhizas.info/ecmf.html)) (…
k__Fungi;p__Basidiomycota;c__Agaricomycetes;o__Agaricales;f__Inocybaceae;g__Inocybe;s__Inocybe_curvipes	0	-	2.4	5.36656	0.423711	0	-	0	-	-		Exclusive 2022	Exclusive organic	|Ectomycorrhizal|	Highly Probable	Rinaldi AC, et al. 2008. Fungal Diversity 33:1-45 ((http://www.fungaldiversity.org/fdp/sfdp/33-1.pdf)); Matheny PB. 2009. McIlvainea 18:11-21 ((https://namyco.org/docs/3_Matheny.pdf)); Tedersoo L, et al. 2010. Mycorrhiza 20:217-263 ((https://doi.org/10.1007/s00572-009-0274-x)); Põlme S, et al. 2020. Fungal Diversity 105:1-16 ((https://doi.org/10.1007/s13225-020-00466-2)); http://mycorrhizas.info/…
k__Fungi;p__Basidiomycota;c__Agaricomycetes;o__Agaricales;f__Inocybaceae;g__Inocybe;s__Inocybe_squamata	0	-	5.6	7.79744	0.179712	0	-	0	-	-		Exclusive 2022	Exclusive organic	|Ectomycorrhizal|	Highly Probable	Rinaldi AC, et al. 2008. Fungal Diversity 33:1-45 ((http://www.fungaldiversity.org/fdp/sfdp/33-1.pdf)); Matheny PB. 2009. McIlvainea 18:11-21 ((https://namyco.org/docs/3_Matheny.pdf)); Tedersoo L, et al. 2010. Mycorrhiza 20:217-263 ((https://doi.org/10.1007/s00572-009-0274-x)); Põlme S, et al. 2020. Fungal Diversity 105:1-16 ((https://doi.org/10.1007/s13225-020-00466-2)); http://mycorrhizas.info/…
[truncated: 238 more rows]

## Sheet: Table S4
Table S4. Spearman correlation matrix of microbial phyla. This matrix presents Spearman rank correlations between prokaryotic and fungal phyla. The upper triangle displays correlations in CS, while the lower triangle shows correlations in OS. Correlation coefficients range from -1 (perfect negative correlation) to 1 (perfect positive correlation), with 0 indicating no correlation. . p ≤ 0.05; * p…
[truncated: 34 more rows]

[truncated: 1 more sheets: Table S5]
